# Supplementary material for: Survival and predictors of death in tuberculosis/HIV coinfection cases in Porto Alegre, Brazil: A historical cohort from 2009 to 2013
Source: PLOS Glob Public Health. 2021 Nov 10;1(11):e0000051. doi: 10.1371/journal.pgph.0000051 (PMC10021355; doi:10.1371/journal.pgph.0000051)
Supplement: S1 Dataset — (XLS) [file pgph.0000051.s001.xls]

## Sheet: Survival DOT
A	B	C	D	E	F	G	H	I	J
1	2	2	2	4	1	1	1	1	0.57
1	2	2	2	4	1	1	1	1	0.43
1	2	2	2	3	2	0	1	1	1.03
3	1	2	2	4	2	0	1	1	0.63
2	2	2	2	4	1	2	1	1	0.93
1	2	2	2	4	1	1	1	1	0.2
1	2	2	2	4	1	1	1	1	0.33
1	2	2	2	4	1	1	2	1	1.1
1	2	1	2	3	2	0	2	1	0.17
1	2	2	2	4	1	1	2	1	0.2
1	1	2	2	4	1	1	1	1	0.17
1	2	1	1	4	1	2	1	1	1.17
3	1	2	2	2	1	2	1	1	2.53
2	2	2	2	4	2	0	1	1	0.1
1	1	1	2	4	1	2	1	1	0.17
1	2	2	2	4	2	0	1	1	0.7
1	2	2	2	4	1	1	2	1	1.37
2	2	2	2	2	1	2	1	1	0.97
1	2	2	2	4	1	1	1	1	2.07
1	2	2	2	3	1	4	1	1	3.27
1	2	2	2	3	1	1	2	1	3
3	1	2	2	2	1	1	1	1	2.03
3	2	2	2	4	1	4	1	1	4.6
1	2	1	2	4	1	1	1	1	2.5
1	1	2	2	4	1	1	1	1	1.67
1	2	2	2	4	1	2	2	1	0.83
2	2	2	2	4	1	3	2	1	2.93
1	2	2	2	4	1	1	2	1	0.73
1	1	2	2	3	1	1	1	1	0.8
3	2	2	2	3	1	1	2	1	0.23
3	2	2	2	3	1	4	1	1	4.5
1	2	2	2	4	1	1	1	1	0.03
1	2	2	1	4	1	3	2	1	6.33
1	2	2	2	3	1	1	1	1	0.57
1	2	2	1	4	1	1	2	1	2.6
3	1	2	2	4	1	1	2	1	0.4
1	2	2	2	3	1	2	1	1	5.7
1	2	2	2	4	1	1	2	1	6.63
3	1	2	2	4	2	0	1	1	6.77
3	2	1	1	2	1	2	1	1	1.63
1	2	2	2	3	1	3	2	1	3.57
2	1	2	2	4	1	1	1	1	0.17
2	9	2	2	4	1	1	1	1	0.13
1	2	2	2	3	2	0	1	1	1.7
1	2	1	2	4	1	2	1	1	0.3
1	2	2	2	4	1	1	1	1	3.83
1	2	2	2	4	2	0	1	1	0.03
1	2	2	2	3	2	0	1	1	0.5
1	2	2	2	4	2	0	1	1	0.33
2	1	1	2	7	1	3	2	1	2.23
3	2	2	2	2	1	2	2	1	6.4
1	2	2	2	2	1	2	1	1	5.8
3	1	2	2	4	1	6	1	1	1.07
1	1	2	2	4	1	4	1	1	4.37
1	2	2	2	4	2	0	1	1	0.07
1	1	2	2	4	1	1	1	1	1.83
1	2	2	2	4	2	0	1	1	0.43
1	1	2	2	4	1	1	1	1	0.13
1	1	1	2	3	1	2	2	1	0.43
3	2	2	2	4	1	1	1	1	0
1	2	2	2	3	1	2	2	1	1.23
3	2	2	2	4	1	1	2	1	0.1
1	2	2	2	2	2	0	2	1	5.33
3	2	2	9	4	1	2	2	1	3.7
3	2	2	2	4	1	1	1	1	1.13
1	2	1	2	4	2	0	2	1	0
3	2	1	1	2	1	4	1	1	7.13
1	2	2	2	4	1	2	2	1	0.77
1	1	2	2	3	1	2	1	1	2.8
1	2	2	1	4	1	2	1	1	3.23
1	2	1	2	4	1	1	1	1	0.3
1	2	1	2	4	1	1	1	1	1.77
1	2	2	2	4	1	1	1	1	1.03
3	1	1	1	2	2	0	1	1	11.63
1	2	2	2	3	2	0	1	1	0.33
1	2	2	2	4	2	0	1	1	1.2
2	2	2	2	4	2	0	1	1	5.2
1	2	2	2	4	1	1	1	1	0.1
1	2	2	2	2	1	1	1	1	3.07
3	2	1	1	4	1	1	1	1	6.43
1	2	2	2	4	1	1	1	1	1.1
1	1	2	2	4	2	0	1	1	3
3	2	1	1	4	1	6	2	1	4.57
3	1	2	1	3	1	2	2	1	2.9
1	1	2	2	4	1	3	1	1	9.17
1	2	1	2	4	1	4	2	1	0.63
2	1	1	2	4	1	5	2	1	3.07
1	1	2	2	4	1	1	1	1	4.23
1	2	2	2	4	1	1	2	1	0.33
1	2	2	2	3	2	0	1	1	0.5
1	1	9	9	4	1	1	2	1	1.1
1	2	2	2	3	1	1	1	1	0.57
3	2	2	2	4	1	1	1	1	2.37
1	2	2	2	4	1	1	1	1	0.07
1	2	2	2	4	1	2	1	1	7.27
3	2	2	2	4	1	3	2	1	0.1
1	1	2	2	4	1	2	1	1	14.07
2	2	2	2	7	1	2	2	1	3.07
3	1	2	2	2	1	1	1	1	7.67
1	1	2	2	4	1	3	2	1	0.4
1	2	2	2	4	1	1	1	1	0.53
1	1	2	2	4	1	1	1	1	2.67
1	2	1	1	2	1	3	2	1	3.63
3	1	2	2	7	1	7	1	1	6.67
3	2	2	2	2	1	2	1	1	9.5
2	2	2	2	4	1	2	2	1	0.67
3	1	2	2	4	1	1	1	1	1.7
1	2	2	2	4	1	4	1	1	6
2	1	2	2	4	2	0	1	1	8.63
1	2	2	2	1	1	6	2	1	15.93
3	2	2	2	7	1	5	2	1	8.9
1	2	2	2	2	1	6	1	1	11.7
3	2	1	2	1	1	4	2	1	0.07
2	2	2	2	4	1	1	1	1	6.17
1	2	2	2	3	1	1	1	1	11.5
2	2	2	2	4	1	5	2	1	10.03
1	2	2	2	2	1	2	2	1	11.17
1	2	2	2	2	1	2	2	1	5.83
1	2	2	2	4	2	0	2	1	6.77
1	1	2	2	3	2	0	2	1	1.1
1	1	2	2	3	1	1	2	1	0
1	2	2	2	4	1	2	1	1	0.3
3	2	2	2	4	1	6	1	1	4.5
1	2	2	2	4	1	1	2	1	0.23
1	2	2	2	4	1	2	2	1	0.07
3	2	2	2	1	1	4	1	1	11.97
3	2	1	2	4	1	1	2	1	0.03
2	1	1	2	7	1	2	2	1	7.37
1	2	2	2	3	2	0	1	1	0.6
3	1	1	2	3	2	0	1	1	0.73
1	2	2	2	4	1	1	2	1	0.27
1	2	2	2	4	1	1	1	1	0.4
1	2	2	2	2	1	2	2	1	3.17
2	2	2	2	3	2	0	2	1	0.03
1	2	2	2	4	1	4	1	1	7.8
1	2	2	2	4	1	3	1	1	2.4
1	1	2	2	4	1	2	1	1	10.47
1	2	2	2	4	1	1	2	1	1.53
1	2	2	2	4	1	1	1	1	0.5
1	1	2	2	4	2	0	2	1	0.23
2	2	1	2	2	1	1	2	1	3.83
1	1	1	9	4	2	0	1	1	3.73
1	2	2	2	4	1	4	1	1	0.2
1	2	2	2	4	1	1	1	1	7.67
1	2	2	2	4	2	0	1	1	1.2
1	1	2	2	4	1	1	2	1	0.07
1	2	2	2	4	1	1	1	1	0.53
1	2	2	2	1	1	1	1	1	13.4
1	2	2	2	4	1	2	1	1	0.47
1	2	2	2	4	1	1	1	1	0.27
1	2	2	2	4	1	2	2	1	0.17
1	2	2	2	3	1	1	1	1	0.3
1	2	2	2	4	1	2	1	1	7.33
3	2	1	1	1	1	2	1	1	19
1	2	2	1	4	1	9	1	1	3.03
1	2	1	2	4	1	1	1	1	2.43
2	2	2	2	4	1	2	1	1	0.13
1	1	1	2	4	2	0	1	1	13.8
1	2	1	2	4	2	0	2	1	1.03
1	1	2	2	4	1	3	1	1	0.77
1	1	2	2	3	1	1	1	1	5.43
1	2	2	2	3	2	0	2	1	0.13
3	2	2	2	2	1	3	1	1	13.57
2	1	1	1	2	2	0	1	1	0.07
1	1	2	2	4	2	0	1	1	3.97
1	2	2	2	4	1	2	1	1	3.5
2	2	2	2	4	1	1	1	1	3.17
2	2	2	2	4	1	1	1	1	1.23
3	2	2	2	2	1	3	1	1	8.27
2	2	2	2	4	1	1	1	1	19.9
1	2	2	2	4	2	0	2	1	1.6
1	2	2	2	1	2	0	2	1	10.47
1	2	2	2	4	2	0	1	1	0.83
1	2	2	2	4	2	0	1	1	0.37
2	1	1	2	2	1	3	1	1	21.3
1	2	2	2	4	2	0	1	1	1.13
2	2	1	2	4	2	0	2	1	3.53
2	2	2	1	2	1	2	1	1	4.63
3	2	2	2	4	2	0	1	1	0
1	2	2	2	4	2	0	2	1	0.1
1	2	2	2	4	1	1	1	1	0.37
1	2	2	2	4	2	0	2	1	1.83
1	2	2	2	1	1	1	2	1	9.67
1	1	2	1	4	1	2	1	1	1.23
1	2	2	2	4	2	0	1	1	3.5
1	2	2	2	4	1	2	1	1	13.13
1	2	2	2	3	2	0	1	1	0.13
1	2	2	2	4	2	0	1	1	0.53
3	2	2	2	2	2	0	1	1	5.6
1	2	2	2	4	2	0	1	1	0.93
1	1	2	2	4	2	0	1	1	0.3
1	2	2	1	4	2	0	1	1	2.67
1	2	2	2	4	1	1	1	1	1.67
2	1	2	2	4	1	1	1	1	7.27
1	2	1	1	4	2	0	1	1	2.33
1	2	2	2	3	2	0	2	1	2.6
1	2	2	2	4	2	0	1	1	0.23
2	1	2	2	2	2	0	1	1	7.83
2	1	2	2	4	1	6	1	1	18.07
1	1	2	2	3	1	1	1	1	4.47
1	2	2	2	2	1	3	1	1	26.47
1	2	2	2	2	1	3	1	1	1.53
1	1	2	2	4	2	0	1	1	21.9
2	2	2	2	1	2	0	1	1	21.3
1	1	2	2	4	1	1	1	1	2.37
3	2	1	2	1	1	2	2	1	0.23
1	2	2	2	4	2	0	1	1	15.43
1	1	2	2	4	2	0	1	1	0.07
1	2	2	2	1	1	8	2	1	0.63
2	2	2	2	4	1	2	1	1	17.8
2	2	2	2	4	2	0	2	1	6.47
1	2	1	1	4	2	0	1	1	3.03
2	2	2	2	4	1	2	1	1	8.5
2	2	2	2	4	1	1	1	1	1.53
2	2	2	2	4	1	1	2	1	0.07
3	1	1	2	2	2	0	1	1	0
3	1	2	2	4	2	0	1	1	0.27
1	2	2	2	4	2	0	2	1	26.17
3	2	2	2	1	1	2	1	1	21.5
1	2	2	2	2	2	0	1	1	27.13
1	2	2	2	4	1	3	2	1	2.77
1	1	1	1	4	2	0	1	1	3.73
2	2	2	2	4	1	2	2	1	0
1	1	1	2	2	1	6	1	1	7.1
3	2	2	2	4	1	1	1	1	10.93
2	2	2	2	4	1	1	1	1	0
1	1	1	2	1	1	4	2	1	0
1	2	2	2	4	1	2	2	1	0.93
1	2	2	2	4	2	0	1	1	16.8
1	2	1	2	4	1	1	2	1	0.17
1	1	2	2	4	1	2	2	1	5
1	1	2	2	4	1	1	1	1	7.23
1	2	2	2	4	2	0	2	1	0
2	2	2	2	2	1	2	1	1	0.23
1	2	2	2	4	1	1	2	1	5.73
1	2	2	2	1	1	12	2	1	30.17
2	2	2	2	4	1	1	1	1	7.1
1	2	2	2	2	1	6	1	1	9.2
1	2	2	2	2	1	2	1	1	11.77
1	2	2	2	3	1	2	1	1	0.73
2	2	2	2	4	1	2	2	1	0.2
3	1	1	1	4	1	2	1	1	2.63
1	2	2	2	4	1	1	1	1	4.77
3	2	2	2	4	1	1	1	1	0
1	2	2	2	3	1	2	1	1	0
3	2	2	2	4	1	1	1	1	0.97
3	2	2	2	4	1	5	2	1	0
1	1	1	1	2	1	3	1	1	7.87
1	1	2	2	2	2	0	2	1	22.77
1	2	2	2	4	1	1	2	1	1.77
1	2	2	2	4	2	0	1	1	0.23
1	2	2	2	4	1	6	1	1	0
1	1	1	2	4	1	1	1	1	0.03
2	2	2	2	4	1	1	1	1	7.47
1	2	2	2	1	2	0	1	1	0.07
1	2	2	2	4	1	2	2	1	3.43
1	2	2	2	4	1	5	1	1	24.37
1	1	2	2	2	1	2	1	1	28.93
1	2	2	2	2	1	5	2	1	26.67
1	2	2	2	4	1	1	2	1	10.9
1	2	2	2	2	1	10	1	1	27
2	2	2	2	4	2	0	2	1	0
3	2	2	2	4	1	3	1	1	3.37
1	2	2	2	4	1	2	1	1	0
2	1	2	2	4	2	0	1	1	0.1
3	2	1	1	2	1	2	1	1	10.23
2	2	2	2	1	1	2	1	1	11.4
1	2	2	2	2	1	3	1	1	3.87
1	2	2	2	4	1	1	2	1	0
1	2	2	2	4	1	1	1	1	1.1
1	2	2	2	1	1	2	1	1	0.2
1	2	2	2	2	1	4	1	1	24.83
3	2	2	2	4	2	0	1	1	29.33
1	2	2	2	4	2	0	1	1	0
1	2	2	2	4	2	0	1	1	0.07
1	2	2	2	4	1	1	1	1	0
3	2	2	2	4	1	2	1	1	0.5
1	2	2	2	4	2	0	1	1	1.17
1	2	1	1	1	1	3	2	1	8.07
3	2	2	2	4	2	0	1	1	10.07
3	1	1	2	2	1	3	1	1	30.83
1	1	2	2	2	1	4	2	1	1.1
1	2	2	2	1	1	1	1	1	10.27
3	1	1	2	1	1	5	2	1	16.87
1	2	2	2	4	1	1	1	1	0.3
1	2	1	1	4	1	1	1	1	1.17
1	2	2	2	4	1	1	1	1	0.47
3	2	1	2	4	1	1	1	1	3.37
3	2	2	2	4	1	1	1	1	0
1	2	1	1	7	1	2	2	1	11.6
1	2	2	2	4	2	0	1	1	0.57
1	1	1	2	4	2	0	2	1	0.23
2	1	2	2	4	1	1	2	1	4.73
1	2	1	2	2	1	2	2	1	20.3
1	2	2	2	4	1	1	1	1	1.03
2	2	2	2	4	2	0	1	1	0
1	2	2	2	4	2	0	1	1	0.33
1	2	2	2	4	1	1	1	1	1.13
1	2	1	2	7	1	2	1	1	13.4
1	2	2	2	4	1	4	1	1	8.27
1	2	2	2	4	2	0	1	1	0.2
1	1	2	2	4	2	0	2	1	0
1	2	2	2	4	1	1	1	1	0.27
2	2	2	2	4	1	1	1	1	0.47
3	2	2	2	4	1	3	2	1	3.53
1	2	2	2	4	1	1	1	1	0.53
3	2	1	2	4	1	4	2	1	4.47
1	2	2	2	4	1	1	1	1	0.07
1	1	2	2	4	1	3	1	1	6.03
1	2	2	2	4	1	5	1	1	6.73
3	2	2	2	4	1	1	1	1	0
1	2	2	2	2	1	2	2	1	18.47
1	2	2	2	2	1	12	1	1	18.33
2	2	2	2	1	1	1	1	1	2.53
2	2	2	2	1	1	2	1	1	22.83
1	2	2	2	4	1	1	1	1	0.9
1	2	2	2	2	1	2	2	1	34.27
3	2	1	2	2	1	1	2	1	9.07
3	1	1	2	1	1	4	1	1	34.33
1	2	2	1	4	1	2	1	1	8.7
1	2	2	2	4	1	1	2	1	7.07
1	2	1	2	2	1	1	2	1	25.47
1	1	2	2	4	1	2	2	1	4.73
1	1	2	2	4	1	2	1	1	1.57
3	2	2	2	4	1	1	2	1	4.33
1	1	2	2	4	2	0	1	1	1.27
1	1	1	2	3	1	3	1	1	3
1	2	2	2	2	1	1	1	1	14.43
2	1	2	2	4	1	1	1	1	3.1
1	2	2	2	1	1	1	1	1	36.17
1	2	2	2	2	2	0	2	1	5.83
1	2	2	2	4	1	2	2	1	0.8
2	2	2	2	4	2	0	1	1	0.03
1	2	2	2	4	1	1	2	1	0.53
1	2	2	2	2	1	2	1	1	9.77
1	1	1	1	4	1	2	1	1	1.13
3	2	2	2	2	1	6	1	1	35.6
2	2	2	2	2	1	1	1	1	0.5
2	2	2	2	4	1	1	1	1	5.1
1	2	2	2	2	1	7	2	1	19.13
2	1	1	2	2	1	2	1	1	0.27
1	2	2	2	4	1	1	2	1	14.8
1	2	2	2	1	1	5	1	1	7.43
3	2	1	1	1	1	3	2	1	18
1	1	2	2	4	1	1	1	1	1.83
1	1	2	2	3	1	1	1	1	0.77
2	2	1	2	1	1	3	2	1	18.83
2	2	2	2	2	1	1	1	1	11.33
1	1	2	2	4	1	2	1	1	1.9
1	1	2	1	4	1	1	1	1	4.97
1	1	2	2	2	1	3	2	1	6.4
2	1	2	2	4	1	4	1	1	5.73
1	2	1	1	2	1	5	1	1	4.83
3	1	2	2	4	1	4	2	1	2.9
1	2	2	2	4	2	0	1	1	0.3
2	2	2	2	1	1	3	2	1	31
1	2	2	2	4	1	1	1	1	0.33
3	2	2	2	4	2	0	2	1	0
1	2	2	2	2	1	5	2	1	23.37
1	2	1	1	1	1	1	1	1	3.13
1	2	2	2	4	1	3	2	1	13
1	1	2	2	4	1	1	2	1	0.07
3	2	2	2	2	2	0	2	1	15.6
1	1	2	2	4	1	2	2	1	0.17
1	2	2	2	4	1	1	2	1	0
2	2	2	2	4	1	1	1	1	2.77
1	1	2	2	2	1	2	1	1	22.4
1	2	2	2	4	2	0	2	1	2.23
1	1	2	2	4	1	10	1	1	0.23
1	2	2	2	4	1	1	1	1	1.13
3	2	2	2	4	1	2	2	1	0.1
1	1	2	2	4	1	5	2	1	2.6
1	1	2	2	1	1	2	1	1	34.93
1	2	2	2	1	1	7	2	1	23.03
3	2	2	2	4	1	1	1	1	0.2
1	2	2	2	2	2	0	2	1	7.37
1	2	2	2	4	1	1	2	1	1
3	1	1	1	1	1	4	1	1	2.23
1	1	2	2	4	2	0	1	1	14.83
3	2	1	2	2	1	2	1	1	7.9
3	1	1	2	2	1	5	2	1	11.23
2	2	2	2	1	1	3	1	1	0
1	2	2	2	2	1	1	2	1	39.6
1	2	2	2	4	1	1	1	1	0.07
1	2	2	2	2	1	1	1	1	1.83
1	2	2	2	4	1	1	2	1	1.1
1	2	2	2	2	1	2	2	1	8.33
2	1	2	2	4	1	5	1	1	12.93
1	2	2	2	4	2	0	1	1	0.1
1	2	2	2	4	1	1	1	1	37.83
3	1	2	2	2	1	1	1	1	7.33
1	2	2	2	4	1	1	1	1	0.6
1	2	2	2	4	1	1	1	1	1.03
1	2	2	2	2	1	6	2	1	25.13
1	2	2	2	4	1	2	2	1	3.97
2	2	2	2	1	1	26	1	1	33.4
1	1	2	2	4	1	4	1	1	15.9
3	2	2	2	2	1	5	1	1	3.63
3	1	2	2	2	1	10	1	1	29.9
1	2	2	2	4	1	1	2	1	0.27
2	1	2	2	2	1	3	1	1	13.13
1	1	2	2	4	1	1	1	1	0.77
1	2	2	2	4	1	2	2	1	7.23
1	2	2	2	2	1	1	2	1	1.6
1	2	2	2	2	1	5	1	1	18.97
1	2	2	2	2	1	6	2	1	12.9
1	2	2	2	2	2	0	1	1	3.77
1	2	2	2	4	2	0	1	1	0.03
1	2	2	2	4	1	1	2	1	0.13
1	2	2	2	4	1	3	2	1	0.03
1	2	2	2	4	1	2	1	1	0.5
3	1	2	2	1	1	11	2	1	0.07
1	2	2	2	4	2	0	1	1	18.03
1	1	1	1	4	1	4	1	1	7.73
1	2	2	2	4	1	1	1	1	3.13
3	1	2	1	1	1	9	1	1	24.3
1	2	2	2	4	1	8	1	1	7.6
1	2	1	2	3	2	0	1	1	6.9
1	1	2	2	1	1	4	1	1	0.7
1	2	2	2	4	1	1	1	1	13.27
1	2	2	2	4	1	8	1	1	0.03
1	1	1	2	4	1	4	1	1	2.5
1	2	2	2	4	1	2	1	1	0.53
2	1	1	2	2	1	1	1	1	12.4
1	1	2	2	1	1	1	1	1	23.4
1	2	2	2	4	1	1	1	1	0.17
1	2	2	2	1	1	2	1	1	27.87
1	2	2	1	2	1	10	2	1	0
1	2	2	2	4	2	0	2	1	22.17
1	2	2	2	4	1	3	2	1	7.77
2	2	2	2	1	1	4	1	1	15.37
1	2	2	2	2	1	2	1	1	17.47
3	2	2	2	2	1	2	2	1	1.23
2	2	2	2	2	1	2	1	1	1.43
1	2	2	2	4	2	0	1	1	10.77
3	2	2	2	4	1	5	2	1	0.37
1	2	2	2	2	1	2	1	1	7.13
1	2	2	2	4	1	3	2	1	13.27
1	2	2	2	1	1	3	2	1	34
3	2	2	2	2	2	0	1	1	13.97
2	2	2	2	4	1	3	2	1	3.1
1	2	1	2	4	1	3	1	1	0.03
1	2	2	2	4	1	1	1	1	9.13
1	2	2	2	4	2	0	1	1	0.2
1	1	2	2	4	2	0	1	1	1.13
1	2	1	1	4	1	3	1	1	1.9
1	1	2	2	4	1	2	1	1	5.3
1	1	2	2	1	1	14	1	1	42.23
2	2	2	2	2	1	1	1	1	1.73
3	2	1	2	2	1	18	2	1	27.47
1	2	2	2	1	1	3	2	1	23.5
1	1	2	1	4	1	4	1	1	3.5
1	2	2	2	4	1	7	2	1	0.63
2	2	2	2	2	1	5	1	1	17.67
1	1	2	2	4	2	0	1	1	3.23
2	1	2	2	4	1	2	1	1	0
1	2	1	1	4	2	0	1	1	0.27
1	2	2	2	4	2	0	2	1	4.07
3	2	2	2	7	1	2	1	1	38.83
1	2	2	1	4	1	2	2	1	4.43
1	2	2	2	2	1	3	1	1	7.8
1	1	2	2	2	2	0	1	1	0.03
3	1	2	2	4	2	0	1	1	1.13
1	2	1	2	1	1	1	1	1	6.53
3	1	2	2	2	1	8	1	1	1.47
2	2	2	2	4	1	3	1	1	44.47
1	2	2	2	4	1	3	2	1	0.43
1	2	2	2	4	1	2	2	1	23.3
2	2	2	2	1	2	0	2	1	24.77
1	2	2	2	4	1	1	1	1	15.33
5	2	2	2	4	1	1	1	1	0.47
1	2	2	2	4	1	1	2	1	0.03
1	1	2	2	4	1	1	2	1	0.3
1	2	2	2	2	1	11	1	1	6.97
2	2	2	2	1	1	1	1	1	0.1
1	2	2	2	4	1	1	1	1	18.43
1	2	2	2	2	1	4	1	1	4.67
1	2	2	2	4	1	1	1	1	0.7
1	2	2	2	4	2	0	1	1	1
1	1	1	2	4	1	2	1	1	3.93
1	2	2	2	2	1	2	1	1	4.5
1	2	2	2	5	1	6	1	1	20.47
1	1	1	2	1	2	0	1	1	9.97
1	2	1	2	2	1	5	1	1	36.07
1	1	2	2	4	1	2	2	1	1.7
1	1	2	2	4	1	1	2	1	2.67
1	2	2	2	1	1	9	2	1	31.47
1	2	2	2	1	1	11	1	1	42.53
2	2	1	2	1	1	4	1	1	18.83
3	1	1	2	2	1	12	1	1	46.37
1	2	1	2	2	1	2	2	1	10.13
1	1	2	2	2	1	2	2	1	4.57
1	2	1	1	1	1	1	2	1	2.9
1	2	2	2	4	2	0	2	1	0.77
1	2	2	2	4	1	1	1	1	0.4
2	2	2	2	4	1	2	2	1	10
1	1	2	1	2	1	4	1	1	16.67
3	1	2	2	4	1	2	1	1	0.03
1	2	2	2	4	1	2	1	1	1.43
1	2	1	1	4	1	1	2	1	0.03
2	1	2	2	1	1	5	1	1	43.1
1	2	2	2	1	1	5	1	1	49.13
2	2	1	2	1	1	1	1	1	39.53
1	2	2	2	4	1	3	1	1	0.47
2	2	2	2	4	1	4	1	1	2.17
3	1	2	2	4	2	0	1	1	2.57
2	2	2	2	1	2	0	1	1	40.23
1	1	2	2	4	1	1	1	1	2.33
1	1	2	2	4	1	2	1	1	5.67
1	2	2	2	4	1	3	2	1	0.17
1	2	2	2	4	1	2	1	1	5.83
3	2	1	1	2	2	0	1	1	6
1	1	2	2	2	1	3	1	1	0.53
1	1	1	1	4	2	0	1	1	5.17
2	2	2	2	2	1	7	1	1	37.97
1	2	2	2	2	1	3	2	1	12.47
2	2	2	2	1	1	4	2	1	47.83
1	2	2	2	4	2	0	1	1	4.43
1	1	2	2	4	2	0	1	1	0.03
1	2	2	2	1	1	2	1	1	1.77
1	2	1	2	1	1	9	2	1	11.7
1	2	2	2	2	1	6	2	1	29.63
1	1	2	2	4	1	1	1	1	44.9
1	2	2	2	1	2	0	2	1	51.9
1	2	2	2	2	1	5	2	1	7.6
2	2	2	2	2	1	3	1	1	16.97
2	1	2	2	2	1	3	1	1	52.17
3	2	1	2	2	1	19	1	1	35.4
1	1	2	2	3	2	0	1	1	8.4
3	2	1	1	2	1	4	2	1	10.1
1	2	2	2	2	1	1	1	1	11.03
2	2	2	2	2	1	9	2	1	21.93
1	1	2	2	1	1	1	1	1	53.53
1	2	2	2	4	2	0	1	1	0.13
1	2	2	2	4	1	1	2	1	2.13
1	2	2	2	4	2	0	1	1	0.5
3	2	1	1	1	1	11	2	1	9.63
1	1	1	1	1	1	18	1	1	0
3	2	2	2	4	1	3	1	1	0.93
2	2	2	2	4	1	4	1	1	20.03
2	2	2	2	2	1	5	1	1	7.1
1	1	2	1	2	1	6	2	1	37.53
5	2	1	1	4	1	1	1	1	4.53
1	2	2	2	1	2	0	1	1	40.87
2	2	1	2	1	1	1	2	1	47.67
3	2	2	2	4	2	0	1	1	0
3	2	1	1	2	1	2	2	1	2.9
3	1	1	1	4	1	1	1	1	0.13
3	1	2	2	4	1	1	1	1	0
1	2	1	1	4	1	3	1	1	3.83
1	2	2	2	2	1	1	1	1	1.57
3	1	2	1	4	1	4	1	1	3.57
3	2	2	2	2	1	5	2	1	5.83
2	2	2	2	2	1	1	1	1	20.8
1	2	2	2	2	1	5	2	1	1.3
1	2	2	2	4	1	2	1	1	15.3
1	1	1	2	2	1	1	1	1	28.37
3	1	1	2	1	1	1	1	1	0
3	1	2	2	4	1	1	1	1	56.77
1	2	2	2	4	1	1	1	1	4.37
2	2	2	2	1	1	4	1	1	2.23
1	2	2	2	4	2	0	2	1	29.73
5	2	2	2	4	2	0	1	1	2.53
1	2	2	2	4	1	2	1	1	2.4
1	2	2	2	2	1	1	2	1	6.93
1	2	2	1	2	1	1	1	1	25.37
1	2	2	2	2	1	2	2	1	12.47
3	1	2	2	2	1	3	2	1	4.03
1	1	1	1	4	1	2	1	1	6.97
1	2	1	2	2	1	5	1	1	12.5
1	2	2	2	2	1	2	2	1	1.6
1	2	1	2	2	1	3	2	1	1
2	2	1	1	1	1	5	1	1	10.17
1	2	2	2	4	2	0	1	1	0.1
1	1	2	2	2	1	4	1	1	44.47
1	2	2	2	2	2	0	1	1	3.1
2	2	1	1	2	1	2	1	1	6.4
1	2	2	2	1	2	0	1	1	3.17
1	2	2	2	2	2	0	2	1	3.17
2	2	2	2	4	1	7	2	1	5.03
1	2	1	2	4	1	2	2	1	40.57
1	2	2	2	4	1	1	1	1	2.07
3	1	2	2	4	1	1	1	1	2
1	2	1	2	1	2	0	1	1	20.2
1	2	2	2	2	1	3	2	1	48.67
1	2	1	2	2	1	5	2	1	51.57
3	1	2	2	4	1	1	1	1	0.17
1	2	2	2	7	2	0	2	1	52.6
1	2	2	9	2	1	6	2	1	40.97
1	2	2	2	2	1	3	1	1	0.07
2	1	2	2	1	1	14	1	1	8.2
2	2	2	2	4	1	15	2	1	44.47
1	2	2	2	1	1	1	1	1	9
1	2	2	2	1	1	3	1	1	14.13
1	2	2	2	4	1	1	2	1	0.57
1	2	2	2	4	1	1	1	1	0.27
1	2	2	2	4	1	1	1	1	1.03
1	2	2	2	4	1	1	1	1	1.17
2	2	2	2	5	1	2	1	1	17.3
1	1	1	1	1	1	1	1	1	2.43
1	2	2	2	4	1	3	1	1	4.43
1	2	2	2	2	1	2	2	1	12.33
1	2	2	2	4	1	1	1	1	1.47
1	2	2	2	1	1	33	1	1	40.9
3	1	2	2	2	1	10	2	1	5.63
1	2	2	2	2	1	2	1	1	17.2
1	2	2	2	2	1	1	1	1	7.1
1	2	1	1	2	1	3	1	1	6.8
1	2	2	2	2	1	4	1	1	15.03
1	2	2	2	1	1	5	1	1	26.6
1	2	1	2	1	1	3	2	1	36.47
2	2	1	1	2	1	5	2	1	19.2
3	2	1	1	2	1	2	2	1	46.87
1	2	1	1	2	1	1	2	1	23.3
1	2	2	2	1	1	2	1	1	15.93
3	2	2	2	2	1	1	1	1	30
3	2	1	1	4	1	1	2	1	2.9
1	1	2	2	4	1	2	1	1	4.47
1	2	2	2	4	1	2	1	1	3.9
1	2	2	1	2	1	6	1	1	16.67
1	2	1	2	1	2	0	1	1	25.23
1	2	2	2	2	1	2	2	1	49.87
1	1	1	1	4	1	2	2	1	5.73
1	2	2	2	4	1	2	2	1	2.63
1	2	2	2	4	2	0	1	1	5.37
1	2	2	2	1	2	0	1	1	9.5
2	1	1	2	7	1	5	1	1	4.4
3	2	2	2	2	1	4	2	1	36.33
2	2	2	2	1	2	0	1	1	36.37
3	1	1	2	1	1	4	1	1	44.27
2	1	2	2	2	2	0	1	1	26.3
1	1	2	2	4	1	2	1	1	4.83
2	1	2	2	1	1	2	1	1	13.97
1	2	2	2	2	1	4	1	1	9.33
2	1	1	9	1	1	9	1	1	22
1	1	2	2	1	2	0	1	1	35
3	2	2	2	2	1	7	1	1	13.7
3	2	2	2	2	1	24	1	1	47.1
2	1	2	2	2	2	0	1	1	49.2
1	2	2	2	2	1	3	1	1	23.97
1	1	1	2	1	1	3	1	1	40.4
1	1	2	2	1	1	1	1	1	28.27
1	2	2	2	2	2	0	2	1	12.47
2	2	2	1	1	1	10	1	1	23.3
3	2	2	2	2	1	4	1	1	32.17
2	1	1	2	2	1	1	1	1	16.07
3	2	2	2	2	1	6	1	1	57.9
1	1	1	2	1	1	2	1	1	16.7
1	2	2	2	2	1	2	1	1	33.6
1	2	2	1	2	1	6	1	1	8.6
1	2	1	1	1	1	3	1	1	15.57
2	2	2	2	1	1	1	2	1	35.6
1	2	2	2	1	2	0	2	2	24.33
1	2	2	2	1	1	1	1	2	24.37
1	9	2	2	5	1	3	1	2	24.37
1	2	2	2	2	1	2	2	2	24.47
1	1	2	2	2	1	1	1	2	24.5
2	1	2	2	7	1	4	2	2	24.5
1	2	2	2	1	2	0	1	2	24.5
3	2	2	2	2	2	0	1	2	24.5
1	2	2	2	1	2	0	1	2	24.53
1	2	2	2	4	2	0	1	2	24.57
1	2	2	2	2	1	1	2	2	24.6
3	2	2	2	2	1	6	2	2	24.6
1	2	2	2	1	1	1	2	2	24.6
1	2	2	2	1	2	0	2	2	24.7
3	2	1	2	7	1	3	2	2	24.7
1	2	1	1	2	2	0	2	2	24.7
2	2	2	2	1	2	0	1	2	24.7
1	1	2	2	1	2	0	1	2	24.7
1	2	2	2	2	1	2	1	2	24.73
1	1	2	2	2	1	11	2	2	24.8
3	2	2	2	1	1	5	1	2	24.8
1	1	2	2	2	1	2	1	2	24.8
3	1	1	1	1	2	0	1	2	24.8
1	1	2	2	2	1	2	2	2	24.83
3	2	2	2	1	1	3	1	2	24.83
5	2	1	2	2	1	1	2	2	24.9
1	2	2	2	1	1	2	1	2	24.97
2	2	2	2	7	1	2	1	2	25
1	2	2	2	1	1	3	2	2	25
1	2	2	2	1	1	1	2	2	25.03
1	2	2	2	1	2	0	1	2	25.07
1	1	2	2	2	1	4	1	2	25.13
1	1	2	2	1	1	1	1	2	25.17
2	2	1	2	5	1	1	1	2	25.17
1	2	1	2	1	2	0	1	2	25.17
1	2	2	2	1	2	0	1	2	25.23
1	2	2	2	1	2	0	1	2	25.27
1	2	1	1	1	2	0	2	2	25.3
1	2	2	2	1	1	1	2	2	25.3
1	2	2	2	1	2	0	1	2	25.33
1	2	2	2	2	2	0	2	2	25.43
1	2	2	2	2	1	5	2	2	25.47
1	1	1	2	1	1	1	1	2	25.47
1	2	1	2	1	1	2	2	2	25.47
1	2	2	2	1	2	0	2	2	25.5
1	2	2	2	1	1	2	2	2	25.5
1	2	2	2	2	2	0	1	2	25.53
2	2	2	1	1	1	5	2	2	25.63
1	2	1	1	1	2	0	1	2	25.63
1	2	2	2	2	2	0	1	2	25.63
3	2	1	2	2	1	2	2	2	25.7
1	2	2	2	1	1	1	1	2	25.7
1	2	2	2	1	2	0	1	2	25.7
3	2	2	2	1	2	0	1	2	25.7
5	1	2	2	1	2	0	1	2	25.73
1	1	2	2	2	2	0	1	2	25.73
1	2	2	2	2	1	3	1	2	25.73
3	2	1	1	2	1	2	2	2	25.73
3	1	1	2	1	1	4	1	2	25.77
3	2	2	2	1	2	0	2	2	25.77
1	1	1	1	2	1	3	1	2	25.77
1	2	2	2	2	2	0	2	2	25.9
3	2	2	2	2	2	0	1	2	25.93
1	2	2	2	1	2	0	2	2	25.93
1	2	1	1	1	2	0	2	2	25.97
1	2	2	2	1	1	6	2	2	26
1	2	2	9	5	2	0	1	2	26.1
1	2	2	2	5	1	2	1	2	26.1
2	2	2	2	4	2	0	1	2	26.13
1	1	2	2	2	1	2	1	2	26.13
1	2	2	2	2	2	0	2	2	26.2
3	1	2	2	2	2	0	1	2	26.2
1	2	2	2	1	2	0	1	2	26.23
1	2	2	2	1	1	3	2	2	26.23
3	2	2	2	2	1	2	1	2	26.33
3	2	2	2	2	2	0	1	2	26.33
1	2	2	2	1	2	0	1	2	26.33
1	2	2	2	2	1	15	2	2	26.33
3	2	2	1	2	2	0	2	2	26.37
1	2	2	2	2	1	3	1	2	26.37
1	2	2	2	1	2	0	2	2	26.37
2	2	2	1	5	1	1	1	2	26.4
1	2	2	2	4	1	2	1	2	26.4
1	2	2	2	1	1	3	1	2	26.4
1	2	2	2	1	2	0	2	2	26.43
2	1	1	1	1	1	4	1	2	26.43
2	1	2	2	2	1	1	1	2	26.43
3	2	1	9	4	1	1	2	2	26.43
1	1	1	1	1	1	5	1	2	26.47
2	2	2	2	5	2	0	2	2	26.47
2	2	2	2	1	2	0	2	2	26.5
1	2	2	2	1	2	0	1	2	26.5
2	1	2	2	2	1	2	2	2	26.53
1	2	2	2	1	2	0	1	2	26.57
1	2	1	1	1	1	7	1	2	26.57
1	2	2	2	1	2	0	2	2	26.57
3	2	2	2	2	2	0	2	2	26.57
1	2	2	2	2	2	0	1	2	26.6
3	2	2	2	1	2	0	1	2	26.6
2	2	2	2	5	2	0	1	2	26.6
1	2	2	2	1	1	1	1	2	26.63
1	2	2	2	1	2	0	2	2	26.63
1	2	2	2	4	2	0	2	2	26.63
2	1	1	1	1	1	7	1	2	26.63
1	2	2	2	1	1	4	2	2	26.67
1	2	1	2	1	2	0	2	2	26.7
1	1	2	2	2	2	0	1	2	26.77
2	2	2	2	2	2	0	2	2	26.8
3	2	2	2	2	2	0	2	2	26.83
3	1	1	2	2	2	0	1	2	26.83
1	2	2	2	1	2	0	1	2	26.87
1	2	2	2	1	1	2	1	2	26.87
1	2	2	2	1	1	6	1	2	26.9
1	2	2	2	1	1	1	1	2	27
1	2	2	2	1	2	0	2	2	27.03
1	2	2	2	1	2	0	1	2	27.13
3	2	2	2	2	2	0	1	2	27.13
2	2	2	2	4	1	23	1	2	27.17
1	1	1	2	1	1	1	1	2	27.17
1	1	1	2	2	1	1	1	2	27.2
1	2	2	2	1	2	0	2	2	27.23
1	2	2	1	1	1	1	1	2	27.27
1	2	2	2	4	2	0	2	2	27.37
3	2	2	2	2	2	0	2	2	27.5
2	2	2	2	1	2	0	2	2	27.53
1	2	1	1	2	1	1	2	2	27.53
1	2	2	2	5	1	3	2	2	27.57
1	2	2	2	1	1	11	1	2	27.63
1	2	2	2	2	1	1	2	2	27.63
2	1	2	2	1	1	1	1	2	27.63
1	2	2	2	2	2	0	1	2	27.63
1	2	2	2	2	1	6	1	2	27.67
2	2	1	2	1	2	0	2	2	27.77
1	1	2	2	1	1	2	1	2	27.77
1	2	2	2	1	2	0	1	2	27.77
1	2	2	9	1	2	0	1	2	27.8
3	1	9	9	1	2	0	2	2	27.83
2	1	1	2	2	1	6	2	2	27.83
2	2	2	2	2	2	0	2	2	27.83
1	2	2	2	1	1	3	1	2	27.83
1	2	2	2	2	1	1	1	2	27.83
1	1	1	2	2	1	3	1	2	27.87
3	1	2	2	7	1	9	1	2	27.87
2	1	1	2	2	1	2	2	2	27.93
1	2	2	2	1	2	0	1	2	27.93
1	1	2	2	1	2	0	1	2	27.97
1	2	2	2	2	1	2	1	2	27.97
2	2	2	9	2	1	2	1	2	27.97
1	2	2	2	5	2	0	1	2	27.97
5	2	2	2	1	2	0	1	2	27.97
1	2	2	2	1	2	0	1	2	28
1	1	1	2	1	1	3	1	2	28.03
3	2	2	2	2	1	4	2	2	28.03
1	2	1	2	1	1	26	1	2	28.03
1	2	2	2	2	1	1	1	2	28.03
1	2	2	2	2	1	3	2	2	28.03
1	2	2	2	1	1	5	2	2	28.07
2	2	2	2	4	1	1	1	2	28.07
1	2	2	2	1	1	1	2	2	28.1
1	2	2	2	5	2	0	2	2	28.2
1	2	1	2	1	1	1	2	2	28.2
1	2	2	2	1	2	0	2	2	28.2
1	2	1	2	4	1	2	2	2	28.23
1	1	1	1	1	1	2	1	2	28.23
1	2	2	2	2	1	4	1	2	28.27
1	2	2	2	2	2	0	2	2	28.3
1	2	1	2	1	2	0	1	2	28.33
1	2	2	2	5	2	0	1	2	28.43
5	1	2	2	1	2	0	1	2	28.47
1	2	2	2	5	2	0	1	2	28.47
2	2	2	2	1	1	3	1	2	28.47
1	2	2	2	1	2	0	2	2	28.47
2	2	2	2	5	2	0	1	2	28.5
3	2	2	2	4	1	2	2	2	28.5
1	2	2	2	1	2	0	2	2	28.5
2	2	2	2	1	1	3	1	2	28.53
2	2	2	2	2	2	0	1	2	28.53
1	2	2	2	1	1	1	2	2	28.6
1	1	1	1	1	2	0	1	2	28.67
1	2	2	2	1	2	0	1	2	28.67
3	1	2	2	4	2	0	1	2	28.7
1	2	2	2	1	1	2	1	2	28.7
1	2	1	1	2	2	0	2	2	28.73
5	2	2	2	2	1	6	1	2	28.73
1	2	2	2	1	1	1	1	2	28.77
1	2	1	9	1	1	1	1	2	28.77
2	2	2	2	5	2	0	1	2	28.77
1	2	1	1	1	1	1	2	2	28.8
2	1	2	1	1	1	7	1	2	28.93
1	2	2	2	1	2	0	1	2	28.93
1	1	2	2	2	1	9	1	2	28.93
1	2	2	2	1	2	0	1	2	28.93
2	1	2	2	1	1	6	1	2	29
3	1	2	2	2	2	0	1	2	29
3	1	2	2	3	2	0	2	2	29
1	1	2	2	1	2	0	1	2	29
3	1	1	2	2	2	0	1	2	29.03
1	2	2	2	2	1	1	2	2	29.03
3	2	2	2	2	1	10	1	2	29.03
1	2	2	2	1	1	8	2	2	29.1
3	2	1	1	2	2	0	2	2	29.1
1	2	2	1	2	1	1	1	2	29.17
1	1	2	2	2	1	3	1	2	29.17
1	2	2	2	5	2	0	1	2	29.23
1	2	2	2	1	2	0	2	2	29.23
1	2	9	2	2	1	2	1	2	29.23
1	2	2	2	1	1	2	1	2	29.3
2	2	2	2	7	1	2	2	2	29.33
1	2	2	2	2	1	2	2	2	29.37
2	1	1	2	5	1	9	1	2	29.37
1	2	2	2	2	1	1	2	2	29.4
3	2	1	2	2	2	0	2	2	29.4
1	2	2	2	1	1	1	1	2	29.4
3	2	1	2	1	1	4	1	2	29.47
1	1	2	2	2	2	0	1	2	29.5
1	2	2	2	7	2	0	1	2	29.53
2	2	2	2	1	2	0	1	2	29.57
1	2	2	2	3	2	0	1	2	29.57
1	1	2	2	1	2	0	1	2	29.6
3	2	1	2	1	1	2	2	2	29.63
1	2	2	2	1	1	1	1	2	29.73
1	2	2	2	2	1	1	2	2	29.73
1	2	2	2	1	1	1	1	2	29.73
1	2	2	2	1	2	0	1	2	29.77
1	2	2	2	2	2	0	2	2	29.8
1	2	2	2	1	1	11	1	2	29.83
1	1	2	2	1	1	2	1	2	29.83
1	2	2	2	2	1	4	1	2	29.83
3	2	2	2	5	1	1	1	2	29.87
1	2	2	2	2	1	1	1	2	29.9
1	2	2	2	2	2	0	1	2	29.9
5	2	1	2	2	2	0	1	2	29.93
1	2	2	2	1	2	0	2	2	29.97
1	1	2	2	1	1	13	1	2	29.97
3	1	2	2	2	1	4	1	2	29.97
1	2	2	2	1	1	2	1	2	30.07
1	2	2	2	1	1	2	2	2	30.07
1	2	1	2	4	1	1	1	2	30.1
3	2	2	2	1	2	0	2	2	30.13
1	2	2	2	2	1	5	2	2	30.17
1	2	2	2	1	1	1	1	2	30.17
1	2	1	2	1	2	0	1	2	30.2
3	2	2	2	4	2	0	1	2	30.2
1	2	1	2	2	1	4	1	2	30.23
1	1	2	2	1	1	1	2	2	30.23
1	2	2	2	1	1	1	2	2	30.27
1	2	2	2	2	2	0	1	2	30.27
3	1	1	1	1	1	1	1	2	30.3
3	1	1	2	2	2	0	1	2	30.3
1	2	2	2	2	1	1	1	2	30.33
1	2	2	2	1	1	1	1	2	30.33
3	2	1	1	1	2	0	1	2	30.37
1	2	2	2	1	2	0	1	2	30.37
1	2	2	2	2	2	0	1	2	30.37
1	2	2	1	1	1	1	1	2	30.4
1	1	2	2	2	1	3	1	2	30.43
1	2	2	2	1	1	15	2	2	30.43
1	1	2	2	1	2	0	1	2	30.47
1	2	2	2	1	1	1	1	2	30.53
1	1	2	2	2	2	0	2	2	30.53
3	1	1	2	2	2	0	1	2	30.57
2	2	2	2	4	1	1	1	2	30.57
1	1	1	2	1	1	3	1	2	30.6
2	1	1	1	2	1	3	2	2	30.6
3	2	1	1	7	1	2	2	2	30.6
3	2	2	2	2	1	1	2	2	30.63
1	2	2	2	1	2	0	1	2	30.67
1	2	2	2	1	2	0	2	2	30.77
2	2	2	2	1	2	0	1	2	30.77
1	2	2	2	1	1	4	1	2	30.77
2	2	2	2	1	2	0	2	2	30.8
3	2	1	#NULL!	2	2	0	1	2	30.83
1	2	2	1	2	1	1	1	2	30.83
1	2	2	2	1	1	2	1	2	30.87
1	2	2	2	2	1	1	1	2	30.87
1	2	2	2	1	2	0	1	2	30.93
1	2	2	2	1	2	0	2	2	30.97
1	2	2	2	1	2	0	1	2	31.03
5	2	2	2	1	2	0	1	2	31.03
3	2	2	2	2	2	0	1	2	31.07
3	2	2	2	2	2	0	2	2	31.1
1	2	2	2	1	1	1	1	2	31.13
2	2	2	2	5	2	0	1	2	31.23
1	2	2	2	1	2	0	1	2	31.27
1	2	2	2	1	2	0	2	2	31.27
1	2	2	2	1	2	0	1	2	31.27
1	2	2	2	1	2	0	1	2	31.27
1	2	1	2	2	1	1	1	2	31.27
1	2	2	2	2	1	3	1	2	31.27
2	2	1	2	1	1	3	1	2	31.3
3	2	2	2	2	2	0	2	2	31.33
3	2	2	2	2	2	0	2	2	31.33
2	2	2	2	2	1	12	2	2	31.33
2	1	2	2	2	1	2	1	2	31.33
1	2	2	1	2	1	1	2	2	31.4
3	1	1	2	2	1	1	2	2	31.43
1	2	2	2	5	1	2	1	2	31.43
1	2	2	2	2	1	3	1	2	31.5
2	1	2	2	1	1	2	1	2	31.53
3	2	1	1	4	2	0	1	2	31.57
2	2	2	2	1	1	8	2	2	31.63
1	2	2	2	5	1	2	1	2	31.7
1	2	2	2	1	1	3	2	2	31.73
1	1	1	2	1	2	0	2	2	31.73
3	1	2	2	2	2	0	2	2	31.73
3	2	2	2	1	2	0	1	2	31.77
1	1	2	2	2	2	0	1	2	31.83
1	2	2	2	2	1	4	2	2	31.83
1	2	2	2	1	1	1	1	2	31.83
1	2	2	2	4	1	1	2	2	31.83
1	2	1	1	1	2	0	1	2	31.83
3	2	2	2	4	2	0	2	2	31.83
1	2	2	2	5	2	0	1	2	31.97
3	2	1	1	2	2	0	1	2	32
1	2	2	2	2	2	0	1	2	32.03
1	2	2	2	2	1	3	1	2	32.07
1	2	2	2	1	1	1	1	2	32.07
3	2	2	2	2	2	0	2	2	32.13
1	1	2	2	1	2	0	1	2	32.17
1	2	2	2	2	1	2	2	2	32.17
3	1	2	2	1	2	0	2	2	32.2
1	2	2	2	1	1	4	1	2	32.2
1	2	2	2	1	1	1	1	2	32.23
1	1	1	2	1	1	1	1	2	32.23
1	1	2	2	3	2	0	1	2	32.27
1	2	2	2	1	1	1	2	2	32.3
3	2	2	2	2	1	3	1	2	32.3
1	1	2	2	1	1	4	2	2	32.3
1	2	2	2	5	2	0	1	2	32.4
1	2	2	2	1	2	0	2	2	32.43
1	2	2	2	1	1	2	2	2	32.43
1	2	2	2	2	2	0	1	2	32.43
3	2	1	2	7	1	4	2	2	32.43
2	2	1	2	7	2	0	1	2	32.47
1	1	2	2	3	2	0	1	2	32.5
1	2	2	2	2	1	2	1	2	32.5
1	1	2	2	1	2	0	1	2	32.5
1	2	2	2	1	2	0	1	2	32.53
1	2	2	2	1	2	0	1	2	32.53
1	1	1	1	1	2	0	1	2	32.53
1	2	1	2	1	2	0	1	2	32.53
1	2	2	2	1	2	0	1	2	32.57
1	2	2	9	1	1	4	1	2	32.63
1	1	2	2	1	1	1	1	2	32.63
3	2	1	2	2	1	2	2	2	32.67
3	2	2	2	2	2	0	2	2	32.67
1	2	2	2	2	1	1	1	2	32.7
1	2	2	2	1	1	7	2	2	32.7
1	2	2	2	5	1	2	1	2	32.7
3	2	2	2	4	2	0	1	2	32.7
1	1	2	2	1	1	1	1	2	32.7
1	1	2	2	5	2	0	1	2	32.73
1	2	2	2	1	2	0	2	2	32.77
1	2	2	2	1	1	3	2	2	32.83
3	1	2	2	2	2	0	1	2	32.87
1	2	2	2	1	1	1	2	2	32.87
3	2	2	2	1	2	0	2	2	32.87
3	2	1	2	1	2	0	1	2	32.9
1	2	2	2	1	1	1	1	2	32.93
1	2	2	2	2	1	5	2	2	32.97
1	1	2	2	1	1	2	1	2	33.1
3	1	2	2	2	2	0	2	2	33.1
1	2	2	2	2	1	3	1	2	33.1
2	2	2	2	2	1	4	2	2	33.17
1	2	2	2	2	1	2	1	2	33.17
1	2	1	2	1	1	2	2	2	33.2
1	1	2	2	2	1	5	1	2	33.2
2	2	1	1	1	2	0	1	2	33.23
3	1	2	2	1	2	0	2	2	33.23
1	2	2	2	5	1	1	1	2	33.23
1	1	2	1	1	1	2	1	2	33.33
3	2	1	1	7	2	0	1	2	33.37
3	2	2	2	2	1	10	1	2	33.4
1	2	2	2	1	1	1	2	2	33.4
3	2	1	2	2	1	1	1	2	33.43
2	2	2	2	1	1	2	2	2	33.53
3	1	2	2	3	2	0	1	2	33.6
1	1	2	2	1	1	1	1	2	33.6
1	2	2	2	2	1	2	2	2	33.67
1	2	2	2	1	1	4	1	2	33.7
1	2	2	2	2	2	0	1	2	33.83
1	1	2	2	1	1	2	1	2	33.83
1	2	1	2	1	2	0	1	2	33.87
1	2	2	2	2	1	1	2	2	33.93
1	1	2	1	2	2	0	1	2	33.93
1	2	2	2	1	2	0	1	2	33.93
1	2	2	2	2	1	1	1	2	33.93
1	2	1	1	2	1	1	2	2	33.97
1	2	2	1	1	1	1	1	2	34.03
1	2	2	2	1	2	0	1	2	34.17
3	1	2	2	2	2	0	1	2	34.27
1	2	2	2	1	1	2	1	2	34.3
1	2	2	2	1	1	1	1	2	34.33
1	2	2	2	2	1	2	1	2	34.33
3	1	2	2	2	2	0	1	2	34.37
1	2	2	2	2	1	4	2	2	34.37
2	2	2	2	2	1	11	2	2	34.4
3	1	1	1	1	2	0	2	2	34.4
1	2	2	2	1	1	7	1	2	34.5
1	2	2	2	1	1	1	2	2	34.5
3	2	2	2	1	2	0	1	2	34.5
3	2	1	2	2	1	4	2	2	34.5
3	1	2	2	2	2	0	1	2	34.5
3	1	1	9	2	1	1	1	2	34.53
1	2	2	2	1	1	8	2	2	34.53
1	2	1	2	1	2	0	1	2	34.53
1	2	2	2	1	1	6	2	2	34.57
3	2	2	2	1	1	2	1	2	34.63
3	2	2	2	1	2	0	2	2	34.73
1	2	2	2	2	1	5	1	2	34.73
1	2	1	1	1	1	2	1	2	34.77
1	2	2	2	1	1	1	1	2	34.8
1	2	2	2	1	2	0	1	2	34.8
1	2	2	2	1	2	0	1	2	34.83
1	2	2	2	5	2	0	1	2	34.83
3	1	2	2	2	2	0	1	2	34.83
3	1	2	#NULL!	2	2	0	1	2	34.83
2	2	2	2	1	2	0	1	2	34.87
5	2	2	2	4	2	0	2	2	34.87
1	2	2	2	1	2	0	2	2	34.87
1	1	1	1	1	1	1	1	2	34.9
1	2	2	2	1	2	0	1	2	34.93
1	2	2	2	1	2	0	1	2	35.03
2	2	2	2	4	2	0	2	2	35.3
1	1	2	2	5	1	1	1	2	35.3
3	2	2	2	1	1	1	1	2	35.3
1	2	1	1	1	1	1	2	2	35.33
1	2	2	2	4	1	1	2	2	35.47
2	2	1	2	2	2	0	1	2	35.47
1	2	2	2	1	1	4	2	2	35.5
1	2	2	2	1	1	2	1	2	35.5
3	1	1	2	2	1	10	2	2	35.57
1	1	2	2	1	1	1	1	2	35.57
1	1	1	2	2	2	0	1	2	35.67
3	2	2	2	2	2	0	2	2	35.67
1	2	1	1	1	1	1	1	2	35.7
3	2	1	1	1	2	0	2	2	35.73
1	2	2	2	2	2	0	2	2	35.77
2	1	1	2	7	1	19	1	2	35.77
1	2	2	2	1	2	0	2	2	35.8
1	2	2	2	1	2	0	2	2	35.9
1	2	2	2	1	2	0	1	2	35.97
2	2	2	2	1	1	2	1	2	36.03
3	2	2	2	4	2	0	2	2	36.07
1	1	2	2	1	2	0	1	2	36.07
1	2	2	2	1	1	4	2	2	36.07
2	1	1	2	1	1	7	2	2	36.13
1	2	2	2	1	2	0	1	2	36.13
1	1	1	1	1	2	0	1	2	36.17
1	2	2	2	2	1	1	2	2	36.2
1	2	2	2	1	2	0	1	2	36.2
1	2	2	2	2	2	0	1	2	36.23
1	2	2	2	1	2	0	2	2	36.23
1	2	2	2	1	1	1	1	2	36.27
1	2	2	2	1	1	11	2	2	36.27
3	2	2	1	2	1	4	1	2	36.37
1	2	2	2	1	2	0	1	2	36.4
3	1	2	2	2	2	0	2	2	36.4
1	2	2	2	2	2	0	2	2	36.4
1	2	2	1	1	2	0	2	2	36.43
1	1	2	2	1	2	0	1	2	36.43
3	2	2	2	2	2	0	1	2	36.47
1	2	2	2	1	1	2	1	2	36.57
1	1	2	2	1	1	17	1	2	36.6
2	1	1	2	1	2	0	1	2	36.63
2	2	2	2	1	1	2	2	2	36.63
1	2	2	2	1	2	0	2	2	36.63
1	2	2	2	1	1	8	1	2	36.67
2	2	2	2	5	2	0	2	2	36.77
1	1	2	2	2	1	1	2	2	36.83
3	2	2	2	2	2	0	1	2	36.83
1	2	2	2	1	2	0	1	2	36.93
1	2	2	2	1	2	0	1	2	37.07
1	2	1	2	2	1	2	1	2	37.1
1	2	2	2	1	2	0	1	2	37.1
1	2	2	2	2	1	2	1	2	37.13
1	2	2	2	2	2	0	1	2	37.17
1	2	2	2	1	1	5	2	2	37.2
1	2	1	2	2	2	0	1	2	37.2
2	1	2	2	1	2	0	1	2	37.2
1	2	2	2	1	2	0	1	2	37.2
1	2	2	2	1	1	2	2	2	37.27
1	1	1	2	2	2	0	1	2	37.3
1	2	2	2	1	1	3	2	2	37.33
1	2	2	2	2	2	0	1	2	37.43
1	2	2	2	5	2	0	1	2	37.53
2	2	2	2	1	2	0	1	2	37.57
1	2	2	2	1	2	0	1	2	37.63
1	2	2	2	1	2	0	2	2	37.63
1	2	1	2	2	2	0	1	2	37.67
1	2	2	1	2	1	1	2	2	37.77
1	2	2	2	1	1	1	1	2	37.77
1	1	2	2	1	2	0	2	2	37.77
1	2	2	2	1	1	1	2	2	37.77
2	2	2	2	5	2	0	1	2	37.77
1	2	2	2	1	1	2	1	2	37.83
1	2	2	2	2	2	0	1	2	37.87
1	2	2	2	1	1	3	1	2	37.9
1	2	2	2	1	2	0	1	2	37.9
2	2	1	2	4	2	0	2	2	37.9
1	2	2	2	1	2	0	1	2	37.9
1	2	2	2	1	2	0	1	2	38
1	2	2	2	5	2	0	1	2	38
1	2	2	2	1	2	0	1	2	38
1	2	2	2	1	1	3	2	2	38.1
2	1	1	2	1	2	0	2	2	38.1
2	2	1	1	1	2	0	1	2	38.1
2	2	2	2	2	1	1	2	2	38.13
1	2	2	2	1	2	0	2	2	38.23
1	1	1	2	2	2	0	2	2	38.23
1	2	2	2	2	2	0	2	2	38.23
1	2	2	2	1	2	0	1	2	38.23
3	2	1	2	2	1	14	2	2	38.27
1	2	1	2	1	2	0	1	2	38.27
1	2	2	2	5	2	0	1	2	38.27
3	1	1	2	2	2	0	2	2	38.3
1	2	1	1	1	2	0	1	2	38.3
1	2	2	2	2	2	0	1	2	38.33
2	2	2	2	1	2	0	1	2	38.37
1	2	1	1	5	2	0	1	2	38.37
1	1	2	2	1	1	6	1	2	38.47
1	2	2	2	1	1	5	2	2	38.5
3	1	2	2	2	2	0	2	2	38.5
1	1	1	1	1	1	5	1	2	38.5
1	2	2	2	2	2	0	2	2	38.53
2	2	2	2	1	1	55	2	2	38.57
1	2	2	2	1	2	0	1	2	38.57
1	2	2	2	1	2	0	1	2	38.57
3	2	1	1	1	2	0	2	2	38.6
2	1	1	9	2	1	35	1	2	38.6
1	2	2	2	1	2	0	1	2	38.6
1	2	2	2	2	2	0	1	2	38.67
2	2	1	1	2	1	27	1	2	38.7
2	2	1	2	1	1	2	2	2	38.7
1	2	2	2	1	1	2	1	2	38.7
1	2	1	2	2	1	2	2	2	38.77
2	1	1	1	1	1	2	1	2	38.77
5	1	2	2	1	1	1	1	2	38.8
1	2	2	2	1	1	1	2	2	38.83
3	2	2	2	2	2	0	1	2	38.83
1	2	2	2	4	1	1	1	2	38.83
1	2	2	2	5	2	0	1	2	38.9
3	2	2	2	4	2	0	1	2	38.93
3	1	2	2	2	1	10	1	2	38.93
3	1	2	2	1	1	2	1	2	38.97
1	2	2	2	1	2	0	1	2	38.97
3	1	1	2	5	2	0	1	2	38.97
3	1	1	#NULL!	1	2	0	1	2	39
3	1	2	2	1	2	0	1	2	39.2
2	2	1	1	1	2	0	2	2	39.23
3	2	2	2	1	2	0	1	2	39.27
1	2	1	2	1	2	0	1	2	39.27
1	1	2	2	1	1	3	1	2	39.3
2	2	1	2	7	1	3	2	2	39.3
3	2	1	1	2	2	0	1	2	39.33
1	2	2	2	1	2	0	1	2	39.37
2	1	2	2	1	2	0	1	2	39.4
2	2	2	2	4	2	0	2	2	39.4
1	2	2	2	4	2	0	1	2	39.43
1	2	2	2	1	2	0	2	2	39.43
1	2	2	2	1	2	0	1	2	39.43
1	1	2	2	2	1	3	1	2	39.47
3	2	2	2	2	1	1	1	2	39.47
1	2	2	2	1	2	0	1	2	39.5
1	2	2	2	1	2	0	2	2	39.5
3	2	2	2	1	2	0	2	2	39.5
1	2	2	2	1	2	0	1	2	39.5
1	2	2	2	1	2	0	1	2	39.63
3	2	1	2	2	2	0	2	2	39.63
3	2	2	2	1	2	0	1	2	39.7
1	2	2	2	1	2	0	1	2	39.7
5	1	2	2	2	2	0	1	2	39.7
1	2	2	2	1	2	0	1	2	39.73
3	2	1	2	2	2	0	1	2	39.77
1	2	2	2	5	2	0	1	2	39.77
2	2	9	2	1	2	0	2	2	39.87
1	2	2	2	1	2	0	1	2	39.9
3	2	2	2	2	1	1	1	2	39.97
1	2	2	2	1	1	6	2	2	40
1	1	1	2	2	2	0	1	2	40.1
1	2	2	2	1	2	0	1	2	40.1
3	2	1	2	2	2	0	1	2	40.13
1	2	2	2	2	2	0	1	2	40.13
2	2	2	2	2	1	1	1	2	40.17
3	1	2	2	2	2	0	1	2	40.2
2	2	2	2	1	2	0	1	2	40.23
1	2	2	2	1	2	0	1	2	40.3
1	2	2	2	1	2	0	2	2	40.4
2	2	2	2	1	2	0	1	2	40.4
1	1	1	2	1	1	6	1	2	40.4
1	2	2	2	1	2	0	2	2	40.53
1	2	2	2	1	2	0	2	2	40.57
2	1	2	2	2	1	1	1	2	40.57
3	1	2	2	2	2	0	1	2	40.57
2	2	2	2	2	2	0	2	2	40.63
1	2	2	2	1	2	0	1	2	40.63
1	2	2	2	2	2	0	1	2	40.63
3	2	2	2	2	2	0	2	2	40.63
2	2	1	1	1	2	0	1	2	40.67
1	2	2	1	2	1	5	1	2	40.67
1	2	2	2	4	2	0	1	2	40.7
3	2	2	2	2	2	0	1	2	40.8
3	1	2	2	2	2	0	1	2	40.8
3	1	1	1	2	2	0	1	2	40.83
3	1	2	2	2	2	0	1	2	40.83
3	1	2	2	1	1	2	1	2	40.83
1	2	2	2	1	2	0	2	2	40.83
1	2	2	2	5	1	6	1	2	40.87
1	2	2	2	1	1	2	1	2	40.87
1	2	2	2	2	1	2	1	2	40.87
1	2	2	2	1	1	4	1	2	40.9
1	2	2	2	1	2	0	1	2	40.93
2	2	2	2	1	2	0	1	2	40.93
1	2	2	2	1	1	1	1	2	40.93
3	1	1	2	4	2	0	1	2	40.93
2	2	2	2	2	2	0	1	2	41.03
2	2	2	2	1	1	5	1	2	41.07
1	2	2	2	4	1	1	1	2	41.07
1	2	2	2	2	1	7	2	2	41.1
3	1	2	2	4	2	0	1	2	41.13
1	1	1	1	7	2	0	1	2	41.17
1	1	2	2	2	1	5	2	2	41.27
3	2	1	2	1	1	1	1	2	41.27
1	2	2	2	2	1	2	2	2	41.27
1	2	2	2	1	2	0	1	2	41.27
1	2	1	2	5	2	0	1	2	41.3
1	2	2	2	1	1	2	1	2	41.3
1	2	2	2	1	2	0	1	2	41.33
2	2	2	2	2	2	0	1	2	41.33
3	2	2	2	2	1	7	2	2	41.37
1	2	2	2	1	2	0	2	2	41.4
3	1	2	2	2	2	0	2	2	41.47
1	2	2	2	1	1	1	1	2	41.53
2	1	2	2	7	2	0	2	2	41.53
2	2	2	2	1	1	1	1	2	41.53
1	2	2	2	1	1	2	1	2	41.57
1	1	2	2	7	2	0	1	2	41.57
3	2	1	2	7	2	0	2	2	41.57
1	2	2	2	5	2	0	1	2	41.57
1	2	2	2	1	2	0	1	2	41.63
3	2	2	2	4	2	0	1	2	41.63
1	2	2	2	2	2	0	2	2	41.63
3	2	2	2	2	1	2	1	2	41.7
1	2	2	2	1	1	1	2	2	41.73
1	2	2	2	2	1	5	2	2	41.73
3	2	1	1	1	2	0	2	2	41.73
2	2	2	2	1	2	0	2	2	41.77
1	2	2	2	2	1	1	1	2	41.83
1	2	1	1	1	2	0	1	2	41.87
2	2	2	2	4	2	0	1	2	41.87
3	1	2	2	2	2	0	1	2	41.87
3	1	2	2	2	2	0	1	2	41.93
1	1	1	1	2	2	0	2	2	41.93
1	2	2	2	1	2	0	2	2	41.97
2	1	2	2	1	2	0	1	2	42.03
1	2	1	2	1	2	0	2	2	42.1
1	2	2	2	2	1	3	1	2	42.13
3	1	1	2	2	1	5	1	2	42.13
1	1	2	2	1	1	1	1	2	42.17
1	1	2	2	1	2	0	1	2	42.2
1	2	1	2	2	2	0	2	2	42.2
1	2	2	2	2	1	4	1	2	42.2
3	1	2	2	2	2	0	1	2	42.23
1	2	1	2	2	1	4	1	2	42.27
1	2	2	2	1	1	2	1	2	42.3
1	1	1	2	5	2	0	1	2	42.3
2	2	1	2	1	2	0	1	2	42.3
2	1	2	2	1	1	2	1	2	42.3
1	2	2	2	2	2	0	1	2	42.3
1	2	2	2	2	2	0	2	2	42.3
1	2	2	2	2	1	5	2	2	42.33
1	2	2	2	5	1	1	1	2	42.4
3	2	2	2	2	2	0	1	2	42.43
1	2	1	2	1	2	0	1	2	42.47
1	1	2	2	1	2	0	1	2	42.47
3	1	2	2	2	2	0	2	2	42.47
2	1	2	2	4	2	0	1	2	42.5
1	2	2	2	2	1	2	1	2	42.5
1	2	2	2	1	2	0	2	2	42.5
3	1	2	2	2	2	0	1	2	42.5
3	1	2	2	1	2	0	1	2	42.53
3	2	2	2	2	2	0	1	2	42.53
1	2	2	2	1	2	0	2	2	42.63
1	2	2	2	2	2	0	2	2	42.67
1	2	1	2	1	2	0	2	2	42.73
1	2	2	2	1	2	0	1	2	42.73
1	2	2	2	1	1	1	1	2	42.73
3	2	2	2	2	2	0	1	2	42.77
1	2	1	2	4	2	0	1	2	42.77
1	2	2	2	2	1	2	1	2	42.8
1	2	2	2	1	2	0	1	2	42.87
3	1	2	2	2	2	0	1	2	42.9
1	2	2	2	2	1	2	2	2	42.93
1	2	2	2	2	1	1	1	2	43
1	2	2	2	1	2	0	1	2	43.03
1	2	2	2	7	1	1	1	2	43.13
2	2	1	1	2	1	1	2	2	43.17
1	2	2	2	2	1	8	1	2	43.2
2	2	2	2	1	2	0	2	2	43.23
3	1	1	2	4	2	0	1	2	43.23
1	2	2	2	2	2	0	1	2	43.23
1	2	2	2	1	1	6	2	2	43.27
3	1	2	2	7	1	4	1	2	43.27
2	2	2	2	1	2	0	1	2	43.27
1	2	2	2	1	2	0	2	2	43.27
3	2	2	2	2	2	0	2	2	43.27
1	2	2	2	5	1	7	1	2	43.27
3	2	2	2	2	1	1	1	2	43.47
1	2	2	2	1	1	2	2	2	43.5
1	2	1	2	1	1	1	1	2	43.5
3	2	2	2	2	2	0	2	2	43.53
1	2	2	2	1	2	0	1	2	43.63
1	2	2	2	1	1	1	1	2	43.67
1	2	2	2	2	2	0	2	2	43.7
3	1	1	1	4	2	0	1	2	43.73
2	2	2	2	4	2	0	2	2	43.77
1	1	1	2	2	2	0	1	2	43.8
1	2	2	2	2	1	2	1	2	43.8
1	2	2	2	1	1	5	1	2	43.83
1	2	2	2	2	1	1	1	2	43.83
2	2	2	2	2	2	0	2	2	43.83
1	1	2	2	2	1	4	1	2	43.87
2	2	2	2	4	2	0	1	2	44.03
1	2	1	2	1	2	0	2	2	44.13
3	2	2	2	4	2	0	1	2	44.13
1	2	2	2	2	1	2	1	2	44.17
3	2	1	2	2	2	0	2	2	44.17
1	2	2	2	1	2	0	1	2	44.2
1	1	2	2	1	1	2	1	2	44.2
3	2	2	2	1	2	0	1	2	44.2
1	2	2	2	1	2	0	2	2	44.2
2	1	2	2	7	1	5	1	2	44.2
3	2	2	2	4	2	0	1	2	44.23
1	1	2	2	2	1	9	1	2	44.27
2	2	1	1	2	2	0	2	2	44.27
3	2	2	1	2	2	0	1	2	44.27
1	2	2	2	2	1	1	1	2	44.3
1	2	2	2	1	1	2	2	2	44.33
1	2	2	2	1	1	2	2	2	44.37
3	2	1	1	2	2	0	2	2	44.4
1	2	2	2	1	1	1	1	2	44.4
2	2	1	1	1	2	0	2	2	44.43
1	2	2	2	2	2	0	1	2	44.43
3	1	1	1	2	2	0	2	2	44.5
1	2	2	2	2	1	3	1	2	44.53
1	2	1	2	1	2	0	1	2	44.57
1	2	2	2	1	2	0	1	2	44.67
1	1	2	2	2	1	9	1	2	44.67
1	2	2	2	1	1	3	2	2	44.8
2	2	2	2	7	1	1	1	2	44.8
1	2	2	2	1	2	0	1	2	44.8
1	2	1	2	1	2	0	2	2	44.8
2	2	2	1	7	2	0	2	2	44.83
1	2	2	2	2	1	5	1	2	44.83
3	1	1	2	2	2	0	1	2	45
3	2	2	2	4	2	0	2	2	45
3	1	2	2	2	2	0	1	2	45
2	2	2	2	1	2	0	2	2	45.03
2	1	2	2	5	1	7	1	2	45.03
1	1	2	2	1	1	6	1	2	45.03
1	2	2	2	1	1	1	1	2	45.07
1	2	1	2	1	2	0	1	2	45.07
3	1	2	2	4	2	0	1	2	45.07
3	2	2	2	1	1	2	1	2	45.1
1	2	2	2	1	1	6	2	2	45.1
1	2	2	2	1	2	0	1	2	45.13
1	1	1	2	1	2	0	1	2	45.13
3	1	2	2	2	2	0	1	2	45.17
1	2	2	2	1	1	1	1	2	45.23
1	2	2	2	5	1	5	2	2	45.23
1	2	2	2	1	2	0	2	2	45.23
1	2	2	2	1	2	0	2	2	45.27
1	1	2	2	2	1	1	1	2	45.3
1	2	2	2	1	1	1	1	2	45.33
1	2	2	2	2	2	0	1	2	45.33
1	2	2	2	2	1	1	2	2	45.37
1	2	2	2	2	1	5	2	2	45.4
2	2	2	2	2	2	0	2	2	45.53
3	2	2	2	2	2	0	1	2	45.53
1	2	2	2	1	1	3	1	2	45.53
2	2	1	#NULL!	7	2	0	1	2	45.6
1	2	1	2	1	2	0	1	2	45.7
1	2	1	2	2	2	0	1	2	45.73
2	1	2	2	2	2	0	1	2	45.73
3	2	1	2	2	2	0	1	2	45.8
1	2	1	1	2	1	1	2	2	45.83
2	1	2	2	2	2	0	1	2	45.9
1	2	2	2	1	1	1	2	2	45.93
1	2	1	1	2	1	5	2	2	45.93
3	2	2	2	1	2	0	1	2	45.93
2	2	1	2	5	1	5	1	2	45.97
2	2	2	2	7	2	0	2	2	45.97
1	2	2	2	1	2	0	1	2	45.97
3	2	2	2	4	2	0	1	2	45.97
2	2	2	2	2	2	0	2	2	46
2	2	1	2	2	1	2	2	2	46.03
3	1	2	2	2	2	0	1	2	46.03
1	2	2	2	2	1	2	2	2	46.13
1	2	9	2	4	1	1	2	2	46.17
2	2	2	2	1	1	14	1	2	46.2
3	2	2	2	4	2	0	1	2	46.3
3	2	1	2	2	2	0	2	2	46.3
3	1	1	2	2	2	0	1	2	46.33
1	2	2	1	2	1	1	2	2	46.5
1	1	1	2	1	1	1	1	2	46.5
2	1	2	2	4	2	0	2	2	46.5
3	1	2	2	1	2	0	1	2	46.53
1	1	2	2	1	1	7	2	2	46.63
2	2	2	2	1	1	4	1	2	46.63
1	2	2	2	1	1	1	1	2	46.67
2	1	2	2	2	2	0	1	2	46.73
3	1	2	2	2	2	0	2	2	46.83
1	2	2	2	1	1	1	2	2	46.87
3	1	1	1	2	1	10	1	2	46.87
3	2	2	2	1	2	0	2	2	46.93
3	2	2	2	4	2	0	2	2	46.97
1	2	2	2	1	1	1	1	2	47.07
3	2	2	2	2	2	0	2	2	47.1
3	1	2	2	4	2	0	2	2	47.13
1	2	2	2	1	2	0	1	2	47.13
1	1	2	2	1	2	0	2	2	47.23
1	2	2	2	1	2	0	1	2	47.27
3	2	1	1	2	2	0	2	2	47.3
1	2	1	1	2	2	0	1	2	47.33
1	1	1	1	2	2	0	1	2	47.37
1	2	2	2	1	1	1	1	2	47.4
3	2	2	2	2	1	1	1	2	47.4
1	2	2	1	2	1	1	1	2	47.4
1	2	2	2	1	1	2	2	2	47.43
3	2	2	2	2	2	0	2	2	47.47
2	2	2	2	2	1	5	1	2	47.53
5	2	1	1	5	2	0	2	2	47.57
3	2	1	1	1	1	1	1	2	47.57
3	2	2	2	2	1	1	2	2	47.63
1	2	2	2	2	1	1	1	2	47.63
3	2	1	2	2	2	0	1	2	47.67
1	2	2	2	2	1	1	2	2	47.8
3	1	2	2	4	2	0	2	2	47.83
2	2	1	1	2	2	0	2	2	47.83
1	1	2	2	2	1	3	1	2	47.9
1	1	1	2	2	1	2	2	2	47.93
1	2	2	2	1	2	0	2	2	48
1	2	1	2	2	2	0	2	2	48.03
2	1	2	2	2	1	1	1	2	48.07
1	2	2	2	1	2	0	1	2	48.1
2	2	1	1	2	1	1	1	2	48.1
2	2	2	2	1	1	3	1	2	48.1
1	2	2	2	2	2	0	1	2	48.13
1	2	2	2	2	1	2	1	2	48.13
2	2	1	1	2	2	0	2	2	48.3
1	1	2	2	1	2	0	1	2	48.37
2	2	2	2	1	2	0	2	2	48.37
3	2	2	2	1	2	0	1	2	48.37
1	2	2	2	1	1	1	1	2	48.37
1	1	1	1	1	1	1	1	2	48.37
1	2	1	2	1	2	0	2	2	48.4
1	2	1	1	2	1	1	2	2	48.4
3	2	1	2	2	1	6	2	2	48.4
2	2	2	2	1	2	0	2	2	48.43
1	1	1	1	1	2	0	1	2	48.5
3	1	1	1	2	2	0	2	2	48.53
1	2	2	2	2	2	0	1	2	48.57
3	2	1	2	2	2	0	2	2	48.57
1	2	2	2	2	2	0	1	2	48.6
3	1	2	2	1	1	11	1	2	48.7
1	2	1	2	1	1	2	1	2	48.77
2	1	2	2	2	2	0	1	2	48.8
1	1	1	2	2	2	0	1	2	48.83
2	1	1	2	1	1	1	1	2	48.83
1	2	2	2	2	2	0	2	2	48.83
3	2	1	2	4	2	0	1	2	48.83
1	1	2	1	2	2	0	2	2	48.87
1	2	2	1	1	2	0	1	2	48.97
3	2	2	2	1	2	0	2	2	49
3	2	2	2	4	2	0	2	2	49.03
1	2	2	2	1	2	0	1	2	49.07
1	2	2	2	5	1	2	1	2	49.07
3	1	2	2	2	2	0	1	2	49.1
1	1	2	2	1	1	1	1	2	49.1
2	2	1	2	2	1	7	1	2	49.1
1	2	2	2	1	1	1	2	2	49.13
3	2	2	2	2	2	0	2	2	49.17
1	1	1	2	2	2	0	2	2	49.17
3	2	2	2	2	2	0	2	2	49.2
1	2	2	2	1	1	1	2	2	49.2
1	2	1	1	2	2	0	1	2	49.2
1	2	2	2	2	1	1	2	2	49.2
3	1	2	2	1	2	0	1	2	49.2
1	2	2	2	2	1	6	1	2	49.23
1	1	1	2	2	1	15	2	2	49.23
3	1	1	2	1	2	0	1	2	49.27
3	2	2	2	4	2	0	2	2	49.33
3	2	1	2	2	2	0	1	2	49.43
3	2	2	2	1	2	0	1	2	49.47
1	2	2	2	1	2	0	1	2	49.5
2	2	2	2	1	2	0	1	2	49.5
2	2	2	2	1	1	1	1	2	49.53
5	1	2	2	2	1	2	1	2	49.53
1	2	2	2	2	1	1	2	2	49.57
3	1	1	2	2	2	0	1	2	49.7
1	2	2	2	2	2	0	1	2	49.7
3	2	1	2	2	2	0	2	2	49.7
3	1	2	2	4	2	0	1	2	49.73
3	2	2	2	2	2	0	1	2	49.73
1	1	2	2	2	2	0	2	2	49.77
1	1	1	1	1	2	0	1	2	49.77
3	2	2	2	2	2	0	1	2	49.8
3	1	1	2	2	2	0	2	2	49.8
1	2	2	2	1	2	0	1	2	49.93
1	2	1	1	1	2	0	1	2	50.03
3	2	2	2	2	2	0	1	2	50.03
1	2	1	2	1	2	0	1	2	50.07
1	2	2	2	2	1	3	2	2	50.07
1	2	2	2	2	1	5	2	2	50.1
2	2	1	1	1	2	0	2	2	50.13
3	1	2	2	2	2	0	1	2	50.13
5	2	1	1	5	1	1	2	2	50.17
2	2	1	2	2	2	0	2	2	50.17
1	1	1	1	2	1	5	1	2	50.23
5	1	1	1	2	1	3	1	2	50.23
1	2	2	2	1	1	1	2	2	50.27
2	1	1	1	1	2	0	2	2	50.27
1	2	2	2	1	1	6	1	2	50.33
3	2	1	2	2	2	0	2	2	50.37
3	1	1	2	2	2	0	1	2	50.37
3	1	1	1	5	2	0	1	2	50.4
3	2	1	2	2	1	2	2	2	50.47
3	2	2	2	2	2	0	2	2	50.47
1	2	2	2	1	2	0	2	2	50.5
1	2	2	2	2	2	0	1	2	50.53
3	1	1	1	1	2	0	1	2	50.6
2	2	2	2	1	1	5	2	2	50.63
1	2	1	2	7	1	12	2	2	50.63
3	2	2	2	2	1	4	2	2	50.63
3	2	2	2	2	1	7	2	2	50.63
1	2	2	2	2	1	1	1	2	50.63
1	2	2	2	1	1	10	1	2	50.63
3	2	2	2	4	2	0	2	2	50.73
1	2	2	2	1	1	1	1	2	50.73
1	2	1	2	1	2	0	2	2	50.73
2	1	2	2	1	1	5	1	2	50.83
1	1	2	2	1	1	1	1	2	50.83
1	2	1	2	1	2	0	1	2	50.83
1	2	1	2	2	2	0	2	2	50.83
3	2	2	2	7	2	0	1	2	50.87
5	2	1	2	5	2	0	1	2	50.87
2	2	2	2	2	1	8	2	2	50.9
1	2	2	2	2	1	13	1	2	50.9
3	1	1	2	2	2	0	1	2	50.93
2	1	2	2	1	2	0	1	2	50.93
1	2	2	2	1	1	8	2	2	50.93
3	1	1	2	2	2	0	1	2	50.97
2	2	2	2	1	2	0	2	2	51.07
1	1	1	2	2	2	0	2	2	51.1
3	2	2	2	2	2	0	1	2	51.1
5	2	2	2	1	2	0	1	2	51.1
3	1	1	2	2	2	0	2	2	51.13
3	2	2	2	2	2	0	1	2	51.2
1	2	1	1	1	1	2	1	2	51.3
5	2	1	1	4	2	0	2	2	51.33
2	1	2	2	2	2	0	2	2	51.4
1	2	2	2	1	1	7	1	2	51.4
1	2	1	2	2	2	0	1	2	51.43
3	2	2	2	2	1	2	1	2	51.53
1	1	2	2	1	2	0	1	2	51.53
1	2	2	2	1	1	3	2	2	51.57
1	2	2	2	1	1	4	1	2	51.57
3	1	1	2	1	2	0	1	2	51.57
3	1	1	1	2	2	0	1	2	51.6
1	1	1	1	1	1	12	1	2	51.6
3	2	2	2	2	2	0	1	2	51.6
2	2	2	2	1	2	0	2	2	51.63
3	2	2	2	4	2	0	2	2	51.63
3	1	2	2	2	2	0	2	2	51.63
2	2	2	2	1	1	2	1	2	51.67
2	2	1	2	1	1	1	1	2	51.73
1	2	2	2	5	1	1	2	2	51.77
3	2	1	1	1	2	0	1	2	51.77
1	2	2	2	2	2	0	1	2	51.8
1	2	2	2	5	1	1	2	2	51.83
3	1	2	1	1	2	0	2	2	51.87
1	2	2	2	1	1	2	1	2	51.87
3	2	1	2	1	2	0	2	2	51.87
1	1	1	2	2	2	0	1	2	52
3	2	2	2	2	2	0	1	2	52
3	2	1	2	1	2	0	2	2	52
3	2	2	2	1	2	0	1	2	52.03
2	2	2	2	1	1	7	1	2	52.03
2	1	2	2	1	1	1	1	2	52.07
1	2	2	2	1	1	10	1	2	52.07
1	2	1	2	1	2	0	2	2	52.07
3	1	2	2	2	2	0	2	2	52.07
1	2	2	2	1	1	1	2	2	52.1
2	2	2	2	2	2	0	1	2	52.27
3	1	2	2	1	1	1	1	2	52.27
3	2	2	2	2	2	0	1	2	52.3
1	2	2	2	1	1	1	2	2	52.33
1	2	2	2	2	1	2	1	2	52.33
3	2	1	2	2	2	0	2	2	52.43
1	2	2	2	2	1	1	1	2	52.6
3	2	2	2	1	2	0	1	2	52.67
2	2	1	1	2	1	4	2	2	52.7
1	2	1	2	2	1	3	1	2	52.73
1	1	2	2	5	2	0	2	2	52.77
3	2	2	2	1	1	1	2	2	52.77
3	1	2	1	2	2	0	1	2	52.77
1	2	1	2	1	2	0	1	2	52.8
2	2	1	1	7	2	0	1	2	52.8
1	2	2	2	2	1	1	1	2	52.8
1	2	2	2	2	1	1	2	2	52.93
3	2	2	2	2	2	0	2	2	52.93
1	2	2	2	2	2	0	2	2	52.93
2	2	2	2	1	1	4	2	2	52.97
2	2	1	1	4	2	0	1	2	52.97
3	1	1	2	4	2	0	2	2	52.97
2	2	2	2	1	2	0	2	2	53
3	2	2	2	4	2	0	2	2	53.03
3	1	2	2	1	2	0	1	2	53.03
1	1	2	2	4	1	6	2	2	53.07
1	1	2	2	1	1	1	1	2	53.13
2	2	2	2	4	2	0	2	2	53.2
1	2	1	2	1	1	1	1	2	53.2
3	2	2	2	4	2	0	1	2	53.27
3	2	2	2	2	1	5	1	2	53.27
2	1	1	1	2	2	0	1	2	53.3
5	2	2	2	5	2	0	1	2	53.3
5	2	2	2	1	2	0	1	2	53.3
5	2	2	2	1	2	0	1	2	53.43
3	2	2	2	2	2	0	2	2	53.47
2	2	1	1	1	1	1	1	2	53.47
1	2	2	2	2	1	1	2	2	53.5
3	1	1	2	5	1	2	1	2	53.63
5	1	2	2	1	2	0	1	2	53.63
1	2	2	2	1	2	0	2	2	53.67
1	2	1	2	1	2	0	2	2	53.7
1	1	2	2	1	1	1	1	2	53.7
3	2	2	2	4	2	0	2	2	53.7
2	2	2	2	1	2	0	1	2	53.7
3	2	2	2	2	2	0	2	2	53.73
1	2	2	2	1	2	0	1	2	53.83
3	2	1	2	2	1	5	2	2	53.87
1	1	1	2	2	1	1	1	2	53.87
1	1	2	1	2	1	5	1	2	53.97
3	1	2	2	2	2	0	1	2	54.03
3	2	1	1	2	1	5	1	2	54.07
1	2	1	2	2	2	0	2	2	54.1
1	1	1	1	1	1	5	1	2	54.1
1	2	2	2	2	2	0	2	2	54.1
1	2	2	1	1	1	2	1	2	54.13
1	2	2	2	2	1	3	2	2	54.23
3	2	2	2	2	2	2	1	2	54.3
1	2	2	2	1	1	4	1	2	54.33
1	2	2	2	2	1	1	1	2	54.37
1	2	2	2	1	1	4	2	2	54.4
1	1	1	2	1	2	0	1	2	54.43
3	1	1	2	2	2	0	2	2	54.47
1	2	2	2	1	1	1	2	2	54.47
3	2	1	2	2	2	0	1	2	54.47
2	1	2	2	2	2	0	1	2	54.47
2	1	1	2	7	2	0	2	2	54.57
3	2	2	2	2	2	0	1	2	54.57
1	2	1	1	1	1	4	1	2	54.6
1	1	2	2	1	1	2	1	2	54.6
1	2	1	1	1	1	3	1	2	54.63
3	2	1	1	1	2	0	2	2	54.63
1	2	2	2	1	2	0	2	2	54.67
5	2	2	2	1	2	0	1	2	54.67
3	2	2	2	2	2	0	2	2	54.7
1	1	1	2	2	1	1	2	2	54.7
2	2	2	2	2	1	4	2	2	54.83
1	2	2	2	4	2	0	1	2	54.87
1	2	1	2	1	1	1	1	2	54.87
1	1	2	2	1	1	11	1	2	54.87
1	2	2	2	1	1	1	1	2	54.87
2	2	1	2	7	1	3	1	2	54.9
1	2	1	2	1	2	0	2	2	54.9
1	2	2	2	2	1	5	1	2	54.93
3	1	2	2	2	2	0	1	2	54.93
3	2	2	1	5	1	1	1	2	55.07
1	2	2	2	2	1	4	2	2	55.1
1	2	2	2	1	1	1	2	2	55.13
3	1	1	2	7	2	0	1	2	55.13
3	2	2	2	2	2	0	2	2	55.23
1	2	2	2	1	2	0	1	2	55.23
3	1	2	2	4	2	0	1	2	55.27
1	2	2	2	2	1	1	1	2	55.3
1	1	2	2	2	1	1	1	2	55.37
1	2	2	2	1	2	0	2	2	55.5
3	2	2	2	5	2	0	1	2	55.53
3	1	2	1	2	2	0	1	2	55.57
1	2	1	2	1	1	1	1	2	55.57
3	1	1	2	2	2	0	2	2	55.6
3	2	1	1	4	2	0	2	2	55.63
1	1	2	2	1	1	3	2	2	55.77
3	2	1	2	2	2	0	1	2	55.77
1	2	2	2	1	2	0	1	2	55.77
3	2	2	1	2	2	2	1	2	55.8
3	2	2	2	4	1	1	1	2	55.87
1	2	2	2	2	2	0	2	2	55.9
1	2	2	2	1	1	1	1	2	55.97
1	2	2	2	1	2	0	2	2	55.97
2	2	2	2	7	1	3	1	2	55.97
3	2	2	2	2	2	0	2	2	56
1	2	1	1	1	1	2	2	2	56
1	2	2	2	1	1	2	1	2	56
3	1	1	2	2	2	0	1	2	56.03
3	2	1	2	2	1	3	1	2	56.1
2	2	2	2	1	1	6	2	2	56.13
3	1	1	1	2	2	0	2	2	56.2
1	1	1	1	5	1	5	1	2	56.2
1	2	2	2	5	2	0	1	2	56.23
1	2	2	1	1	1	1	2	2	56.23
3	1	1	2	2	2	0	2	2	56.27
1	2	2	2	5	2	0	2	2	56.33
1	2	2	2	2	2	0	2	2	56.47
3	2	2	2	4	2	0	1	2	56.5
3	1	2	2	4	2	0	2	2	56.5
2	2	2	2	2	2	0	1	2	56.53
3	2	2	2	4	2	0	2	2	56.57
2	2	2	2	2	1	1	2	2	56.6
3	1	1	2	2	2	0	1	2	56.7
1	2	2	2	2	2	0	2	2	56.73
2	1	2	2	2	2	0	1	2	56.73
2	1	1	1	2	2	0	1	2	56.77
1	2	1	2	1	1	2	2	2	56.8
3	2	1	2	2	2	0	1	2	56.8
3	2	1	2	4	2	0	2	2	56.8
1	2	2	2	2	1	1	2	2	56.9
3	1	2	2	2	1	1	1	2	56.9
1	2	2	2	2	1	1	1	2	56.93
3	2	1	1	2	2	0	2	2	57
1	2	2	2	1	1	26	1	2	57.13
1	2	2	2	1	1	4	2	2	57.23
1	2	2	2	1	2	0	1	2	57.27
5	2	1	1	1	2	0	1	2	57.53
1	1	2	2	1	1	2	1	2	57.6
2	2	2	2	1	1	1	1	2	57.63
1	2	2	2	2	1	2	1	2	57.67
3	1	2	2	4	2	0	1	2	57.7
3	1	1	2	2	2	0	1	2	57.77
1	2	2	1	1	1	9	1	2	57.8
1	1	2	2	2	1	3	1	2	57.8
1	2	2	2	1	1	1	1	2	57.87
3	1	1	1	1	2	0	2	2	57.9
1	1	2	1	2	2	0	1	2	57.93
1	2	2	2	4	2	0	1	2	58.1
1	1	1	2	1	1	3	1	2	58.1
1	2	2	2	2	2	0	1	2	58.17
1	1	2	2	1	1	2	1	2	58.27
2	1	2	2	1	1	2	1	2	58.3
5	2	2	2	1	2	0	1	2	58.33
1	2	2	2	2	2	0	2	2	58.33
3	2	1	2	1	2	0	2	2	58.43
3	1	2	2	1	1	1	1	2	58.43
1	1	1	2	5	1	3	1	2	58.5
1	2	2	2	2	1	1	1	2	58.5
1	1	2	2	2	2	0	1	2	58.53
3	2	2	2	2	2	0	1	2	58.53
2	2	1	1	1	2	0	2	2	58.6
3	2	1	2	2	1	1	1	2	58.67
1	2	2	2	1	1	3	1	2	58.73
1	2	1	1	1	2	0	2	2	58.73
3	1	1	1	2	2	0	1	2	58.77
3	2	2	2	4	2	0	2	2	58.8
3	2	2	2	1	2	0	2	2	58.8
1	2	2	2	2	1	1	2	2	58.8
2	2	2	2	2	2	0	1	2	58.83
2	2	1	1	1	2	0	1	2	58.9
3	2	2	1	1	2	0	1	2	58.93
3	2	2	2	2	2	0	1	2	59
3	2	1	2	2	2	0	1	2	59
1	1	1	2	7	1	4	1	2	59
1	2	2	2	2	1	4	1	2	59.03
2	2	2	2	2	2	0	1	2	59.03
3	2	2	2	2	1	2	2	2	59.07
3	1	2	2	4	2	0	2	2	59.1
3	1	2	2	2	2	0	1	2	59.1
1	2	2	2	5	1	1	1	2	59.13
1	1	1	1	1	1	1	1	2	59.23
3	1	1	2	2	2	0	1	2	59.3
1	2	2	2	1	2	0	2	2	59.3
3	2	2	2	4	2	0	1	2	59.33
2	2	1	1	1	2	0	1	2	59.47
1	2	1	2	1	1	1	1	2	59.5
1	2	2	2	1	1	2	1	2	59.5
3	2	2	2	2	2	0	2	2	59.6
1	2	2	2	1	2	0	1	2	59.6
1	1	2	2	2	2	0	2	2	59.7
3	2	1	1	1	2	0	2	2	59.73
3	1	2	2	4	2	0	2	2	59.8
1	2	2	2	2	1	3	1	2	59.8
1	1	2	2	1	1	1	1	2	59.83
2	2	1	1	3	2	0	1	2	59.93
1	2	2	2	2	2	0	1	2	59.93
1	2	1	1	#NULL!	1	1	1	999	59.97
1	2	1	1	1	2	0	2	2	60.07
3	1	2	2	4	2	0	2	2	60.1
3	1	2	2	2	2	0	1	2	60.17
3	2	2	2	2	2	0	2	2	60.2
1	2	2	2	2	1	2	2	2	60.2
2	1	2	2	1	2	0	1	2	60.23
1	2	1	2	1	1	2	2	2	60.23
3	2	1	2	2	1	3	1	2	60.27
2	2	2	2	1	2	0	2	2	60.27
1	2	2	2	4	1	1	2	2	60.3
2	1	1	1	2	1	4	2	2	60.37
1	2	2	2	4	2	0	1	2	60.4
3	2	1	1	7	1	3	2	2	60.43
3	1	2	1	1	2	0	1	2	60.43
2	2	2	2	4	2	0	1	2	60.47
1	2	2	2	1	2	0	1	2	60.53
1	2	2	2	1	2	0	2	2	60.53
1	2	2	2	2	2	0	1	2	60.6
3	2	2	2	2	2	0	2	2	60.63
1	1	2	1	1	1	4	1	2	60.7
1	2	2	1	1	1	3	1	2	60.73
2	1	2	2	4	2	0	1	2	60.73
1	1	2	2	2	2	0	1	2	60.77
3	1	1	2	1	2	0	2	2	60.77
1	2	2	1	2	1	1	2	2	60.87
1	1	2	1	2	1	5	1	2	61
1	2	2	1	1	1	1	1	2	61
3	1	1	1	1	1	11	2	2	61
1	2	1	2	1	2	0	1	2	61
2	2	1	2	2	2	0	1	2	61
1	2	2	2	2	1	1	1	2	61.13
1	1	2	1	2	1	6	2	2	61.17
3	2	1	2	2	2	0	1	2	61.17
3	2	2	1	2	1	3	2	2	61.2
3	2	2	2	2	2	0	1	2	61.33
3	1	1	1	2	1	5	1	2	61.33
1	2	2	2	1	2	0	1	2	61.37
3	1	2	1	2	2	0	1	2	61.43
1	2	2	2	5	2	0	2	2	61.43
1	2	2	2	2	1	2	2	2	61.53
1	1	2	1	1	2	0	2	2	61.57
1	2	2	2	2	2	0	2	2	61.63
1	2	2	2	1	1	3	2	2	61.63
1	2	1	1	2	2	0	1	2	61.8
3	2	2	2	4	2	0	1	2	61.83
1	2	2	2	1	2	0	1	2	61.87
1	1	1	1	2	1	2	1	2	61.9
3	1	1	1	1	2	0	1	2	61.9
3	1	1	1	2	2	0	1	2	61.93
1	1	2	2	1	2	0	1	2	61.93
3	1	2	2	4	2	0	1	2	62
5	2	2	2	1	1	1	1	2	62.03
2	2	2	2	4	2	0	1	2	62.03
3	2	2	2	5	2	0	2	2	62.03
3	2	2	2	4	2	0	1	2	62.1
2	2	2	2	1	2	0	1	2	62.1
3	2	2	2	4	2	0	1	2	62.13
1	2	2	2	2	2	0	2	2	62.13
3	2	2	2	2	2	0	1	2	62.13
1	2	2	2	1	2	0	2	2	62.13
3	2	2	2	2	2	0	1	2	62.17
3	2	2	2	2	2	2	1	2	62.17
1	2	2	2	1	1	1	1	2	62.17
3	2	2	2	2	2	0	1	2	62.17
2	9	2	2	5	1	2	1	2	62.3
1	2	1	2	1	2	0	1	2	62.33
3	2	1	1	1	2	0	1	2	62.33
3	1	1	1	2	2	0	1	2	62.37
1	2	1	1	1	2	0	1	2	62.53
5	1	1	1	5	2	0	1	2	62.57
3	2	1	1	7	1	1	1	2	62.57
1	2	2	2	1	2	0	2	2	62.6
3	2	1	1	1	1	1	1	2	62.63
3	1	1	1	2	2	0	1	2	62.73
1	1	2	1	2	1	4	1	2	62.73
1	2	2	2	1	2	0	1	2	62.77
3	1	1	1	2	2	0	1	2	62.8
1	2	2	2	1	2	0	2	2	62.8
1	1	1	2	2	1	3	1	2	62.8
1	2	2	2	2	1	2	2	2	62.8
1	1	1	2	1	2	0	1	2	62.87
1	2	2	2	5	1	1	1	2	63
1	2	2	2	1	2	0	2	2	63
1	1	2	2	1	1	1	1	2	63.07
3	1	1	1	2	2	0	1	2	63.07
1	1	2	2	1	1	1	1	2	63.1
3	1	2	2	2	2	0	2	2	63.2
3	2	2	2	2	2	0	1	2	63.23
1	2	2	2	2	2	0	2	2	63.23
1	2	2	2	1	1	1	1	2	63.27
2	1	1	1	2	2	0	1	2	63.27
1	2	2	2	1	1	2	1	2	63.27
1	1	1	2	2	1	4	1	2	63.3
3	2	2	2	4	2	0	1	2	63.3
1	2	2	2	1	2	0	2	2	63.33
1	2	1	2	1	1	1	2	2	63.37
3	2	2	2	4	2	0	1	2	63.4
5	2	2	2	4	2	0	2	2	63.47
3	2	2	2	2	1	6	2	2	63.5
2	2	1	1	1	1	1	1	2	63.7
1	2	2	2	2	1	3	2	2	63.77
1	1	1	1	2	1	1	1	2	63.77
1	2	2	2	2	2	0	2	2	63.8
3	2	1	2	2	2	0	2	2	63.8
1	2	1	1	2	2	0	1	2	63.97
2	1	2	2	4	2	0	1	2	64
3	2	1	1	2	1	2	1	2	64
1	2	2	2	1	2	0	1	2	64.03
3	1	1	2	2	2	0	1	2	64.07
1	1	2	2	1	2	0	1	2	64.17
3	2	2	2	2	2	0	1	2	64.23
1	2	2	2	2	2	0	2	2	64.33
1	1	2	2	2	1	5	1	2	64.37
3	2	1	2	7	1	2	2	2	64.37
5	2	2	2	1	2	0	1	2	64.4
1	2	2	2	2	2	0	1	2	64.47
5	2	2	2	1	1	1	2	2	64.6
1	2	1	1	2	1	1	2	2	64.6
3	2	2	2	4	2	0	1	2	64.6
3	1	1	2	1	2	0	1	2	64.63
3	2	2	2	2	1	4	2	2	64.67
1	2	2	2	2	2	0	1	2	64.73
1	2	2	2	1	1	3	1	2	64.77
3	2	2	2	4	2	0	1	2	64.83
1	2	2	2	1	1	2	1	2	64.83
3	1	1	2	1	2	0	2	2	64.83
1	2	2	2	1	2	0	2	2	64.87
1	2	1	1	1	1	2	2	2	64.87
3	2	2	2	2	2	0	2	2	64.87
5	2	2	2	2	2	0	1	2	64.9
1	2	1	2	1	2	0	2	2	64.9
3	1	1	1	2	2	0	1	2	64.93
3	2	2	2	2	2	0	2	2	64.93
3	2	1	2	2	1	2	2	2	64.97
1	2	2	2	1	1	6	2	2	65.03
5	2	2	2	1	1	1	1	2	65.07
1	2	1	2	2	2	0	2	2	65.1
3	1	2	2	2	2	0	1	2	65.1
1	2	2	2	2	1	2	2	2	65.13
1	1	1	1	4	2	0	2	2	65.13
3	2	2	1	4	2	0	1	2	65.2
1	2	2	2	1	1	3	1	2	65.2
1	2	1	2	4	1	1	1	2	65.2
1	2	2	2	2	1	1	1	2	65.3
3	2	2	2	2	2	0	1	2	65.3
3	2	1	1	2	2	0	2	2	65.33
1	2	2	2	1	2	0	1	2	65.47
3	2	2	2	2	2	0	2	2	65.53
1	2	2	2	2	2	0	1	2	65.53
1	2	1	2	1	2	0	1	2	65.57
1	1	2	2	2	1	4	1	2	65.57
1	2	2	2	1	1	2	1	2	65.63
[truncated: 420 more rows]
